# Supplementary material for: 3-(3-Chloro­phen­yl)-N-phenyl­oxirane-2-carboxamide
Source: Acta Crystallogr Sect E Struct Rep Online. 2009 Nov 4;65(Pt 12):o2976. doi: 10.1107/S1600536809045553 (PMC2971953; doi:10.1107/S1600536809045553)
Supplement: Supplementary file 1 [file e-65-o2976-sup1.cif]

##############################################################################
###                                                                        ###
###        Electronic paper (Acta Crystallographica Section E)             ###
###                                                                        ###
##############################################################################
#                                                                            #
# This CIF contains the data in a paper accepted for publication in Acta     #
# Crystallographica Section E. It conforms to the requirements of Notes      #
# for Authors for Section E, and has been peer reviewed under the auspices   #
# of the IUCr Commission on Journals.                                        #
#                                                                            #
# Full details of the Crystallographic Information File format               #
# are given in the paper "The Crystallographic Information File (CIF):       #
# a New Standard Archive File for Crystallography" by S. R. Hall, F. H.      #
# Allen and I. D. Brown [Acta Cryst. (1991), A47, 655-685].                  #
#                                                                            #
# The current version of the core CIF dictionary is obtainable from          #
# ftp://ftp.iucr.org/pub/cif_core.dic. The current version number is 2.4.    #
#                                                                            #
# Software is freely available for graphical display of the structure(s) in  #
# this CIF.  For information consult the CIF home page http://www.iucr.org/  #
# cif/home.html                                                              #
#                                                                            #
# This file may be used for bona fide research purposes within the           #
# scientific community so long as proper attribution is given to the journal # 
# article from which it was obtained.                                        #
#                                                                            #
##############################################################################
                                             
data_global
_audit_creation_method     'SHELXL-97'
_journal_date_recd_electronic     2009-10-28
_journal_date_accepted     2009-10-29
_journal_name_full     'Acta Crystallographica, Section E'
_journal_year     2009
_journal_volume     65
_journal_issue     12
_journal_page_first     o2976
_journal_page_last     o2976
_journal_paper_category     QO
_journal_coeditor_code     XU2659
_publ_contact_author_name     'Long He'
_publ_contact_author_address
;
College of Chemistry and Chemical Engineering
China West Normal University
Nanchong 637002
People's Republic of China
;
_publ_contact_author_email     'helongcwnu@yahoo.com.cn'
_publ_contact_author_fax     ?
_publ_contact_author_phone     ?
_publ_section_title
;
3-(3-Chlorophenyl)-<i>N</i>-phenyloxirane-2-carboxamide
;
loop_
    _publ_author_name
    _publ_author_address
    'Long He'
;
College of Chemistry and Chemical Engineering,
China West Normal University
Nanchong 637002
People's Republic of China
;
    'Lian-Mei Chen'
;
College of Chemistry and Chemical Engineering,
China West Normal University
Nanchong 637002
People's Republic of China
;
data_I
_audit_creation_method     SHELXL-97
_chemical_name_systematic
;
3-(3-Chlorophenyl)-<i>N</i>-phenyloxirane-2-carboxamide
;
_chemical_name_common     ?
_chemical_formula_moiety     'C15 H12 Cl N O2'
_chemical_formula_sum     'C15 H12 Cl N O2'
_chemical_formula_iupac     'C15 H12 Cl N O2'
_chemical_formula_weight     273.71
_chemical_melting_point     ?
_symmetry_cell_setting     monoclinic
_symmetry_space_group_name_H-M     'P 21'
_symmetry_space_group_name_Hall     'P 2yb'
loop_
    _symmetry_equiv_pos_as_xyz
    'x, y, z'
    '-x, y+1/2, -z'
_cell_length_a     5.44800(10)
_cell_length_b     11.1481(2)
_cell_length_c     21.3152(4)
_cell_angle_alpha     90.00
_cell_angle_beta     94.472(2)
_cell_angle_gamma     90.00
_cell_volume     1290.63(4)
_cell_formula_units_Z     4
_cell_measurement_reflns_used     12871
_cell_measurement_theta_min     2.0723
_cell_measurement_theta_max     69.4095
_cell_measurement_temperature     295(2)
_exptl_crystal_description     block
_exptl_crystal_colour     colorless
_exptl_crystal_size_max     0.40
_exptl_crystal_size_mid     0.30
_exptl_crystal_size_min     0.30
_exptl_crystal_density_diffrn     1.409
_exptl_crystal_density_meas     ?
_exptl_crystal_density_method     'not measured'
_exptl_crystal_F_000     568
_exptl_absorpt_coefficient_mu     2.596
_exptl_absorpt_correction_type     'multi-scan'
_exptl_absorpt_process_details
;
(CrysAlis Pro; Oxford Diffraction, 2009)
;
_exptl_absorpt_correction_T_min     0.4232
_exptl_absorpt_correction_T_max     0.5097
_exptl_special_details
;
;
_diffrn_ambient_temperature     295(2)
_diffrn_radiation_type     CuK\a
_diffrn_radiation_wavelength     1.54184
_diffrn_radiation_source     'Enhance Ultra (Cu) X-ray Source'
_diffrn_radiation_monochromator     'mirror'
_diffrn_measurement_device_type     'Oxford Diffraction Gemini S Ultra'
_diffrn_measurement_method     \w
_diffrn_detector_area_resol_mean     15.9149
_diffrn_reflns_number     19148
_diffrn_reflns_av_R_equivalents     0.0300
_diffrn_reflns_av_sigmaI/netI     0.0212
_diffrn_reflns_theta_min     2.08
_diffrn_reflns_theta_max     69.66
_diffrn_reflns_theta_full     69.66
_diffrn_measured_fraction_theta_max     0.993
_diffrn_measured_fraction_theta_full     0.993
_diffrn_reflns_limit_h_min     -6
_diffrn_reflns_limit_h_max     5
_diffrn_reflns_limit_k_min     -13
_diffrn_reflns_limit_k_max     13
_diffrn_reflns_limit_l_min     -25
_diffrn_reflns_limit_l_max     25
_diffrn_standards_number     0
_diffrn_standards_interval_count     ?
_diffrn_standards_interval_time     ?
_diffrn_standards_decay_%     ?
_refine_special_details
;
Refinement of <i>F</i>^2^ against ALL reflections. The weighted <i>R</i>-factor
<i>wR</i> and goodness of fit <i>S</i> are based on <i>F</i>^2^, conventional
<i>R</i>-factors <i>R</i> are based on <i>F</i>, with <i>F</i> set to zero for
negative <i>F</i>^2^. The threshold expression of <i>F</i>^2^ >
\s(<i>F</i>^2^) is used only for calculating <i>R</i>-factors(gt) <i>etc</i>.
and is not relevant to the choice of reflections for refinement.
<i>R</i>-factors based on <i>F</i>^2^ are statistically about twice as large
as those based on <i>F</i>, and <i>R</i>- factors based on ALL data will be
even larger.
;
_reflns_number_total     4775
_reflns_number_gt     4453
_reflns_threshold_expression     I>2\s(I)
_refine_ls_structure_factor_coef     Fsqd
_refine_ls_matrix_type     full
_refine_ls_R_factor_all     0.0302
_refine_ls_R_factor_gt     0.0281
_refine_ls_wR_factor_gt     0.0711
_refine_ls_wR_factor_ref     0.0724
_refine_ls_goodness_of_fit_ref     1.003
_refine_ls_restrained_S_all     1.003
_refine_ls_number_reflns     4775
_refine_ls_number_parameters     351
_refine_ls_number_restraints     3
_refine_ls_hydrogen_treatment     mixed
_refine_ls_weighting_scheme     calc
_refine_ls_weighting_details
         'calc w=1/[\s^2^(Fo^2^)+(0.0440P)^2^+0.0893P] where P=(Fo^2^+2Fc^2^)/3'
_atom_sites_solution_hydrogens     geom
_atom_sites_solution_primary     direct
_atom_sites_solution_secondary     difmap
_refine_ls_shift/su_max     0.001
_refine_ls_shift/su_mean     0.000
_refine_diff_density_max     0.158
_refine_diff_density_min     -0.320
_refine_ls_extinction_method     none
_refine_ls_extinction_coef     ?
_refine_ls_abs_structure_details     'Flack (1983), 2223 Friedel pairs'
_refine_ls_abs_structure_Flack     0.000(9)
loop_
    _atom_type_symbol
    _atom_type_description
    _atom_type_scat_dispersion_real
    _atom_type_scat_dispersion_imag
    _atom_type_scat_source
    'C' 'C' 0.0181 0.0091
                         'International Tables Vol C Tables 4.2.6.8 and 6.1.1.4'
    'H' 'H' 0.0000 0.0000
                         'International Tables Vol C Tables 4.2.6.8 and 6.1.1.4'
    'N' 'N' 0.0311 0.0180
                         'International Tables Vol C Tables 4.2.6.8 and 6.1.1.4'
    'O' 'O' 0.0492 0.0322
                         'International Tables Vol C Tables 4.2.6.8 and 6.1.1.4'
    'Cl' 'Cl' 0.3639 0.7018
                         'International Tables Vol C Tables 4.2.6.8 and 6.1.1.4'
_computing_data_collection     'CrysAlis Pro (Oxford Diffraction, 2009)'
_computing_cell_refinement     'CrysAlis Pro (Oxford Diffraction, 2009)'
_computing_data_reduction     'CrysAlis Pro (Oxford Diffraction, 2009)'
_computing_structure_solution     'SHELXS97 (Sheldrick, 2008)'
_computing_structure_refinement     'SHELXL97 (Sheldrick, 2008)'
_computing_molecular_graphics     'ORTEP-3 (Farrugia, 1997)'
_computing_publication_material     'SHELXL97 (Sheldrick, 2008)'
loop_
    _atom_site_type_symbol
    _atom_site_label
    _atom_site_fract_x
    _atom_site_fract_y
    _atom_site_fract_z
    _atom_site_U_iso_or_equiv
    _atom_site_adp_type
    _atom_site_calc_flag
    _atom_site_refinement_flags
    _atom_site_occupancy
    _atom_site_disorder_assembly
    _atom_site_disorder_group
    Cl Cl2 0.94031(10) 0.56442(6) 0.21597(3) 0.07852(18) Uani d . 1 . .
    Cl Cl1 0.50893(11) 0.28922(5) 0.71602(3) 0.07628(16) Uani d . 1 . .
    N N2 1.1469(2) 0.78718(12) -0.07435(6) 0.0417(3) Uani d D 1 . .
    O O4 0.7412(2) 0.80333(12) -0.05625(5) 0.0544(3) Uani d . 1 . .
    O O3 1.2753(2) 0.95679(10) 0.01702(6) 0.0532(3) Uani d . 1 . .
    O O2 0.7705(2) 0.71550(11) 0.52655(6) 0.0574(3) Uani d . 1 . .
    O O1 0.2463(2) 0.56111(12) 0.44875(5) 0.0550(3) Uani d . 1 . .
    N N1 0.6527(2) 0.55043(12) 0.43108(6) 0.0451(3) Uani d D 1 . .
    C C6 0.5906(3) 0.47577(15) 0.63907(7) 0.0465(4) Uani d . 1 . .
    H H6 0.4543 0.5115 0.6550 0.056 Uiso calc R 1 . .
    C C20 1.1985(3) 0.78579(15) 0.08902(7) 0.0403(3) Uani d . 1 . .
    C C22 1.1318(3) 0.90707(14) 0.06459(7) 0.0445(3) Uani d . 1 . .
    H H22 1.0876 0.9645 0.0967 0.053 Uiso calc R 1 . .
    C C21 1.0566(3) 0.73574(15) 0.13417(7) 0.0462(4) Uani d . 1 . .
    H H21 0.9217 0.7772 0.1474 0.055 Uiso calc R 1 . .
    C C25 1.1310(3) 0.69572(13) -0.12107(6) 0.0364(3) Uani d . 1 . .
    C C13 0.6367(3) 0.29390(16) 0.28639(7) 0.0467(3) Uani d . 1 . .
    H H13 0.6364 0.2383 0.2539 0.056 Uiso calc R 1 . .
    C C10 0.6416(3) 0.46247(13) 0.38252(7) 0.0384(3) Uani d . 1 . .
    C C24 0.9560(3) 0.83310(14) -0.04600(7) 0.0423(3) Uani d . 1 . .
    C C26 0.9306(3) 0.68800(14) -0.16549(6) 0.0406(3) Uani d . 1 . .
    H H26 0.8009 0.7420 -0.1645 0.049 Uiso calc R 1 . .
    C C2 0.8708(3) 0.30841(17) 0.63764(9) 0.0579(4) Uani d . 1 . .
    H H2 0.9211 0.2329 0.6521 0.069 Uiso calc R 1 . .
    C C29 1.3159(3) 0.52760(15) -0.16920(8) 0.0473(4) Uani d . 1 . .
    H H29 1.4457 0.4737 -0.1706 0.057 Uiso calc R 1 . .
    C C5 0.7174(3) 0.53523(15) 0.59396(7) 0.0439(3) Uani d . 1 . .
    C C30 1.3245(3) 0.61452(14) -0.12309(7) 0.0430(3) Uani d . 1 . .
    H H30 1.4589 0.6189 -0.0935 0.052 Uiso calc R 1 . .
    C C16 1.1176(3) 0.62478(16) 0.15900(8) 0.0501(4) Uani d . 1 . .
    C C9 0.4602(3) 0.59164(14) 0.46030(7) 0.0433(3) Uani d . 1 . .
    C C7 0.6352(3) 0.65669(15) 0.57293(7) 0.0477(4) Uani d . 1 . .
    H H7 0.5868 0.7092 0.6067 0.057 Uiso calc R 1 . .
    C C8 0.5170(3) 0.68526(15) 0.51004(8) 0.0484(4) Uani d . 1 . .
    H H8 0.4025 0.7532 0.5088 0.058 Uiso calc R 1 . .
    C C1 0.6677(3) 0.36400(16) 0.65992(8) 0.0509(4) Uani d . 1 . .
    C C17 1.3165(3) 0.56100(17) 0.14013(8) 0.0560(4) Uani d . 1 . .
    H H17 1.3554 0.4859 0.1571 0.067 Uiso calc R 1 . .
    C C14 0.8318(3) 0.29880(17) 0.33223(8) 0.0546(4) Uani d . 1 . .
    H H14 0.9620 0.2452 0.3306 0.066 Uiso calc R 1 . .
    C C11 0.4450(3) 0.45718(14) 0.33707(7) 0.0446(4) Uani d . 1 . .
    H H11 0.3143 0.5105 0.3385 0.053 Uiso calc R 1 . .
    C C4 0.9242(3) 0.48034(18) 0.57174(8) 0.0555(4) Uani d . 1 . .
    H H4 1.0134 0.5193 0.5423 0.067 Uiso calc R 1 . .
    C C27 0.9252(3) 0.59935(16) -0.21130(7) 0.0461(4) Uani d . 1 . .
    H H27 0.7906 0.5940 -0.2408 0.055 Uiso calc R 1 . .
    C C23 1.0199(3) 0.93147(14) 0.00091(8) 0.0463(4) Uani d . 1 . .
    H H23 0.9122 1.0019 -0.0028 0.056 Uiso calc R 1 . .
    C C19 1.3997(3) 0.72225(16) 0.07008(7) 0.0485(4) Uani d . 1 . .
    H H19 1.4960 0.7548 0.0402 0.058 Uiso calc R 1 . .
    C C3 0.9960(4) 0.36815(19) 0.59349(9) 0.0620(5) Uani d . 1 . .
    H H3 1.1325 0.3319 0.5779 0.074 Uiso calc R 1 . .
    C C18 1.4563(3) 0.61121(17) 0.09554(8) 0.0569(4) Uani d . 1 . .
    H H18 1.5909 0.5693 0.0825 0.068 Uiso calc R 1 . .
    C C28 1.1165(3) 0.51936(15) -0.21357(7) 0.0465(4) Uani d . 1 . .
    H H28 1.1122 0.4604 -0.2445 0.056 Uiso calc R 1 . .
    C C15 0.8354(3) 0.38212(16) 0.38009(8) 0.0484(4) Uani d . 1 . .
    H H15 0.9669 0.3845 0.4106 0.058 Uiso calc R 1 . .
    C C12 0.4439(3) 0.37255(15) 0.28980(7) 0.0465(4) Uani d . 1 . .
    H H12 0.3107 0.3687 0.2598 0.056 Uiso calc R 1 . .
    H H1 0.804(2) 0.578(2) 0.4432(9) 0.068(6) Uiso d D 1 . .
    H H16 1.299(2) 0.8100(17) -0.0620(8) 0.057(5) Uiso d D 1 . .
loop_
    _atom_site_aniso_label
    _atom_site_aniso_U_11
    _atom_site_aniso_U_22
    _atom_site_aniso_U_33
    _atom_site_aniso_U_12
    _atom_site_aniso_U_13
    _atom_site_aniso_U_23
    Cl2 0.0624(3) 0.0986(4) 0.0746(3) -0.0042(3) 0.0055(2) 0.0396(3)
    Cl1 0.0844(4) 0.0729(3) 0.0736(3) 0.0089(3) 0.0196(3) 0.0186(3)
    N2 0.0410(7) 0.0456(6) 0.0381(6) -0.0039(6) 0.0015(5) -0.0040(5)
    O4 0.0458(7) 0.0632(8) 0.0550(7) -0.0043(6) 0.0089(5) -0.0090(6)
    O3 0.0640(8) 0.0475(6) 0.0487(6) -0.0142(5) 0.0080(5) -0.0033(5)
    O2 0.0684(8) 0.0541(7) 0.0502(6) -0.0205(6) 0.0078(6) -0.0091(5)
    O1 0.0466(6) 0.0663(8) 0.0527(6) -0.0062(6) 0.0083(5) -0.0134(6)
    N1 0.0435(7) 0.0504(8) 0.0411(6) -0.0064(6) 0.0025(5) -0.0109(6)
    C6 0.0432(8) 0.0540(9) 0.0422(8) 0.0039(7) 0.0029(6) -0.0088(7)
    C20 0.0404(8) 0.0451(7) 0.0347(7) -0.0003(7) -0.0013(5) -0.0062(6)
    C22 0.0544(9) 0.0407(8) 0.0387(8) -0.0025(7) 0.0059(7) -0.0073(6)
    C21 0.0426(9) 0.0527(9) 0.0433(8) 0.0036(7) 0.0033(6) 0.0012(7)
    C25 0.0375(7) 0.0392(7) 0.0327(6) -0.0048(6) 0.0043(5) 0.0008(6)
    C13 0.0534(9) 0.0470(8) 0.0408(8) -0.0052(8) 0.0096(6) -0.0101(7)
    C10 0.0401(8) 0.0411(7) 0.0343(7) -0.0047(6) 0.0047(6) -0.0038(6)
    C24 0.0503(9) 0.0402(7) 0.0365(7) -0.0025(7) 0.0041(6) 0.0023(6)
    C26 0.0413(8) 0.0456(8) 0.0347(7) 0.0025(6) 0.0010(6) 0.0027(6)
    C2 0.0575(10) 0.0558(11) 0.0589(10) 0.0108(9) -0.0044(8) -0.0112(8)
    C29 0.0414(8) 0.0453(8) 0.0560(9) 0.0021(7) 0.0097(7) -0.0029(7)
    C5 0.0422(8) 0.0523(9) 0.0367(7) -0.0031(7) -0.0004(6) -0.0134(6)
    C30 0.0356(8) 0.0489(8) 0.0443(8) -0.0037(6) 0.0013(6) 0.0005(7)
    C16 0.0461(9) 0.0588(10) 0.0441(8) -0.0067(7) -0.0045(7) 0.0052(7)
    C9 0.0509(9) 0.0428(8) 0.0362(7) -0.0029(7) 0.0031(6) -0.0031(6)
    C7 0.0532(9) 0.0488(8) 0.0415(8) -0.0052(7) 0.0065(7) -0.0130(7)
    C8 0.0595(10) 0.0426(8) 0.0437(8) -0.0021(7) 0.0071(7) -0.0070(7)
    C1 0.0498(9) 0.0571(10) 0.0452(8) -0.0007(7) 0.0001(7) -0.0057(7)
    C17 0.0622(10) 0.0495(9) 0.0540(9) 0.0070(8) -0.0099(8) 0.0016(8)
    C14 0.0404(8) 0.0599(10) 0.0640(10) 0.0072(8) 0.0066(7) -0.0137(9)
    C11 0.0481(9) 0.0469(8) 0.0376(8) 0.0080(7) -0.0030(6) -0.0010(6)
    C4 0.0454(9) 0.0731(11) 0.0487(9) -0.0022(8) 0.0086(7) -0.0116(8)
    C27 0.0444(9) 0.0590(10) 0.0343(7) -0.0092(7) -0.0006(6) 0.0003(7)
    C23 0.0557(9) 0.0383(7) 0.0451(8) 0.0016(7) 0.0057(7) -0.0007(6)
    C19 0.0438(9) 0.0607(10) 0.0413(8) 0.0030(7) 0.0042(6) -0.0066(7)
    C3 0.0488(10) 0.0725(12) 0.0648(11) 0.0149(9) 0.0050(8) -0.0172(10)
    C18 0.0538(10) 0.0642(11) 0.0520(9) 0.0178(8) -0.0001(8) -0.0079(8)
    C28 0.0553(10) 0.0442(8) 0.0414(8) -0.0111(7) 0.0119(7) -0.0069(6)
    C15 0.0358(8) 0.0588(10) 0.0500(9) -0.0003(7) -0.0013(6) -0.0076(7)
    C12 0.0525(10) 0.0515(9) 0.0344(7) 0.0001(7) -0.0043(6) -0.0018(6)
_geom_special_details
;
All e.s.d.'s (except the e.s.d. in the dihedral angle between two l.s. planes)
are estimated using the full covariance matrix. The cell e.s.d.'s are taken
into account individually in the estimation of e.s.d.'s in distances, angles
and torsion angles; correlations between e.s.d.'s in cell parameters are only
used when they are defined by crystal symmetry. An approximate (isotropic)
treatment of cell e.s.d.'s is used for estimating e.s.d.'s involving l.s.
planes.
;
loop_
    _geom_bond_atom_site_label_1
    _geom_bond_atom_site_label_2
    _geom_bond_site_symmetry_2
    _geom_bond_distance
    _geom_bond_publ_flag
    Cl2 C16 . 1.7446(18) ?
    Cl1 C1 . 1.7419(19) ?
    N2 C24 . 1.344(2) ?
    N2 C25 . 1.4231(19) ?
    N2 H16 . 0.886(9) ?
    O4 C24 . 1.2198(19) ?
    O3 C23 . 1.435(2) ?
    O3 C22 . 1.4388(19) ?
    O2 C7 . 1.437(2) ?
    O2 C8 . 1.439(2) ?
    O1 C9 . 1.220(2) ?
    N1 C9 . 1.342(2) ?
    N1 C10 . 1.4237(19) ?
    N1 H1 . 0.898(9) ?
    C6 C1 . 1.378(2) ?
    C6 C5 . 1.394(2) ?
    C6 H6 . 0.9300 ?
    C20 C19 . 1.391(2) ?
    C20 C21 . 1.397(2) ?
    C20 C22 . 1.484(2) ?
    C22 C23 . 1.469(2) ?
    C22 H22 . 0.9800 ?
    C21 C16 . 1.376(2) ?
    C21 H21 . 0.9300 ?
    C25 C26 . 1.391(2) ?
    C25 C30 . 1.393(2) ?
    C13 C12 . 1.374(2) ?
    C13 C14 . 1.388(2) ?
    C13 H13 . 0.9300 ?
    C10 C11 . 1.388(2) ?
    C10 C15 . 1.388(2) ?
    C24 C23 . 1.506(2) ?
    C26 C27 . 1.388(2) ?
    C26 H26 . 0.9300 ?
    C2 C3 . 1.376(3) ?
    C2 C1 . 1.384(2) ?
    C2 H2 . 0.9300 ?
    C29 C30 . 1.379(2) ?
    C29 C28 . 1.387(2) ?
    C29 H29 . 0.9300 ?
    C5 C4 . 1.397(2) ?
    C5 C7 . 1.484(2) ?
    C30 H30 . 0.9300 ?
    C16 C17 . 1.382(3) ?
    C9 C8 . 1.503(2) ?
    C7 C8 . 1.476(2) ?
    C7 H7 . 0.9800 ?
    C8 H8 . 0.9800 ?
    C17 C18 . 1.382(3) ?
    C17 H17 . 0.9300 ?
    C14 C15 . 1.379(2) ?
    C14 H14 . 0.9300 ?
    C11 C12 . 1.380(2) ?
    C11 H11 . 0.9300 ?
    C4 C3 . 1.380(3) ?
    C4 H4 . 0.9300 ?
    C27 C28 . 1.376(3) ?
    C27 H27 . 0.9300 ?
    C23 H23 . 0.9800 ?
    C19 C18 . 1.377(3) ?
    C19 H19 . 0.9300 ?
    C3 H3 . 0.9300 ?
    C18 H18 . 0.9300 ?
    C28 H28 . 0.9300 ?
    C15 H15 . 0.9300 ?
    C12 H12 . 0.9300 ?
loop_
    _geom_angle_atom_site_label_1
    _geom_angle_atom_site_label_2
    _geom_angle_atom_site_label_3
    _geom_angle_site_symmetry_1
    _geom_angle_site_symmetry_3
    _geom_angle
    _geom_angle_publ_flag
    C24 N2 C25 . . 125.48(13) ?
    C24 N2 H16 . . 119.6(12) ?
    C25 N2 H16 . . 114.7(12) ?
    C23 O3 C22 . . 61.51(10) ?
    C7 O2 C8 . . 61.78(11) ?
    C9 N1 C10 . . 125.66(13) ?
    C9 N1 H1 . . 119.0(14) ?
    C10 N1 H1 . . 115.4(14) ?
    C1 C6 C5 . . 119.83(15) ?
    C1 C6 H6 . . 120.1 ?
    C5 C6 H6 . . 120.1 ?
    C19 C20 C21 . . 119.18(15) ?
    C19 C20 C22 . . 122.63(14) ?
    C21 C20 C22 . . 118.17(14) ?
    O3 C22 C23 . . 59.11(10) ?
    O3 C22 C20 . . 117.82(13) ?
    C23 C22 C20 . . 124.43(13) ?
    O3 C22 H22 . . 114.6 ?
    C23 C22 H22 . . 114.6 ?
    C20 C22 H22 . . 114.6 ?
    C16 C21 C20 . . 119.60(16) ?
    C16 C21 H21 . . 120.2 ?
    C20 C21 H21 . . 120.2 ?
    C26 C25 C30 . . 119.64(13) ?
    C26 C25 N2 . . 121.50(13) ?
    C30 C25 N2 . . 118.84(13) ?
    C12 C13 C14 . . 118.97(15) ?
    C12 C13 H13 . . 120.5 ?
    C14 C13 H13 . . 120.5 ?
    C11 C10 C15 . . 119.60(14) ?
    C11 C10 N1 . . 121.55(14) ?
    C15 C10 N1 . . 118.84(13) ?
    O4 C24 N2 . . 125.52(14) ?
    O4 C24 C23 . . 119.07(15) ?
    N2 C24 C23 . . 115.39(14) ?
    C27 C26 C25 . . 119.72(14) ?
    C27 C26 H26 . . 120.1 ?
    C25 C26 H26 . . 120.1 ?
    C3 C2 C1 . . 118.03(17) ?
    C3 C2 H2 . . 121.0 ?
    C1 C2 H2 . . 121.0 ?
    C30 C29 C28 . . 120.94(15) ?
    C30 C29 H29 . . 119.5 ?
    C28 C29 H29 . . 119.5 ?
    C6 C5 C4 . . 118.79(16) ?
    C6 C5 C7 . . 119.21(14) ?
    C4 C5 C7 . . 121.95(16) ?
    C29 C30 C25 . . 119.69(14) ?
    C29 C30 H30 . . 120.2 ?
    C25 C30 H30 . . 120.2 ?
    C21 C16 C17 . . 121.48(17) ?
    C21 C16 Cl2 . . 118.95(14) ?
    C17 C16 Cl2 . . 119.56(13) ?
    O1 C9 N1 . . 125.40(14) ?
    O1 C9 C8 . . 118.47(14) ?
    N1 C9 C8 . . 116.11(14) ?
    O2 C7 C8 . . 59.18(11) ?
    O2 C7 C5 . . 117.74(14) ?
    C8 C7 C5 . . 124.83(13) ?
    O2 C7 H7 . . 114.5 ?
    C8 C7 H7 . . 114.5 ?
    C5 C7 H7 . . 114.5 ?
    O2 C8 C7 . . 59.04(11) ?
    O2 C8 C9 . . 118.44(14) ?
    C7 C8 C9 . . 122.83(14) ?
    O2 C8 H8 . . 115.0 ?
    C7 C8 H8 . . 115.0 ?
    C9 C8 H8 . . 115.0 ?
    C6 C1 C2 . . 121.74(17) ?
    C6 C1 Cl1 . . 119.94(14) ?
    C2 C1 Cl1 . . 118.31(14) ?
    C16 C17 C18 . . 118.58(17) ?
    C16 C17 H17 . . 120.7 ?
    C18 C17 H17 . . 120.7 ?
    C15 C14 C13 . . 120.88(16) ?
    C15 C14 H14 . . 119.6 ?
    C13 C14 H14 . . 119.6 ?
    C12 C11 C10 . . 119.85(15) ?
    C12 C11 H11 . . 120.1 ?
    C10 C11 H11 . . 120.1 ?
    C3 C4 C5 . . 119.86(18) ?
    C3 C4 H4 . . 120.1 ?
    C5 C4 H4 . . 120.1 ?
    C28 C27 C26 . . 120.77(14) ?
    C28 C27 H27 . . 119.6 ?
    C26 C27 H27 . . 119.6 ?
    O3 C23 C22 . . 59.38(10) ?
    O3 C23 C24 . . 118.15(14) ?
    C22 C23 C24 . . 122.42(13) ?
    O3 C23 H23 . . 115.1 ?
    C22 C23 H23 . . 115.1 ?
    C24 C23 H23 . . 115.1 ?
    C18 C19 C20 . . 120.05(16) ?
    C18 C19 H19 . . 120.0 ?
    C20 C19 H19 . . 120.0 ?
    C2 C3 C4 . . 121.72(17) ?
    C2 C3 H3 . . 119.1 ?
    C4 C3 H3 . . 119.1 ?
    C19 C18 C17 . . 121.11(17) ?
    C19 C18 H18 . . 119.4 ?
    C17 C18 H18 . . 119.4 ?
    C27 C28 C29 . . 119.25(15) ?
    C27 C28 H28 . . 120.4 ?
    C29 C28 H28 . . 120.4 ?
    C14 C15 C10 . . 119.71(14) ?
    C14 C15 H15 . . 120.1 ?
    C10 C15 H15 . . 120.1 ?
    C13 C12 C11 . . 120.99(15) ?
    C13 C12 H12 . . 119.5 ?
    C11 C12 H12 . . 119.5 ?
loop_
    _geom_torsion_atom_site_label_1
    _geom_torsion_atom_site_label_2
    _geom_torsion_atom_site_label_3
    _geom_torsion_atom_site_label_4
    _geom_torsion_site_symmetry_1
    _geom_torsion_site_symmetry_2
    _geom_torsion_site_symmetry_3
    _geom_torsion_site_symmetry_4
    _geom_torsion
    _geom_torsion_publ_flag
    C23 O3 C22 C20 . . . . 115.43(15) ?
    C19 C20 C22 O3 . . . . 3.3(2) ?
    C21 C20 C22 O3 . . . . -178.56(13) ?
    C19 C20 C22 C23 . . . . 73.3(2) ?
    C21 C20 C22 C23 . . . . -108.56(18) ?
    C19 C20 C21 C16 . . . . -0.1(2) ?
    C22 C20 C21 C16 . . . . -178.28(14) ?
    C24 N2 C25 C26 . . . . 35.2(2) ?
    C24 N2 C25 C30 . . . . -146.60(14) ?
    C9 N1 C10 C11 . . . . 36.7(2) ?
    C9 N1 C10 C15 . . . . -144.72(16) ?
    C25 N2 C24 O4 . . . . -0.2(2) ?
    C25 N2 C24 C23 . . . . -178.62(13) ?
    C30 C25 C26 C27 . . . . 0.1(2) ?
    N2 C25 C26 C27 . . . . 178.31(14) ?
    C1 C6 C5 C4 . . . . -1.2(2) ?
    C1 C6 C5 C7 . . . . -178.74(14) ?
    C28 C29 C30 C25 . . . . -0.3(2) ?
    C26 C25 C30 C29 . . . . 0.2(2) ?
    N2 C25 C30 C29 . . . . -178.00(14) ?
    C20 C21 C16 C17 . . . . -0.2(2) ?
    C20 C21 C16 Cl2 . . . . 179.30(12) ?
    C10 N1 C9 O1 . . . . -1.3(3) ?
    C10 N1 C9 C8 . . . . -179.71(14) ?
    C8 O2 C7 C5 . . . . 115.96(15) ?
    C6 C5 C7 O2 . . . . 179.81(14) ?
    C4 C5 C7 O2 . . . . 2.4(2) ?
    C6 C5 C7 C8 . . . . -110.02(19) ?
    C4 C5 C7 C8 . . . . 72.5(2) ?
    C7 O2 C8 C9 . . . . -113.21(16) ?
    C5 C7 C8 O2 . . . . -104.19(18) ?
    O2 C7 C8 C9 . . . . 105.89(18) ?
    C5 C7 C8 C9 . . . . 1.7(3) ?
    O1 C9 C8 O2 . . . . 175.98(14) ?
    N1 C9 C8 O2 . . . . -5.5(2) ?
    O1 C9 C8 C7 . . . . 106.3(2) ?
    N1 C9 C8 C7 . . . . -75.2(2) ?
    C5 C6 C1 C2 . . . . 0.5(2) ?
    C5 C6 C1 Cl1 . . . . -179.73(12) ?
    C3 C2 C1 C6 . . . . 0.0(3) ?
    C3 C2 C1 Cl1 . . . . -179.76(14) ?
    C21 C16 C17 C18 . . . . 0.4(2) ?
    Cl2 C16 C17 C18 . . . . -179.17(13) ?
    C12 C13 C14 C15 . . . . -0.9(3) ?
    C15 C10 C11 C12 . . . . -0.2(2) ?
    N1 C10 C11 C12 . . . . 178.34(15) ?
    C6 C5 C4 C3 . . . . 1.4(2) ?
    C7 C5 C4 C3 . . . . 178.88(15) ?
    C25 C26 C27 C28 . . . . -0.4(2) ?
    C22 O3 C23 C24 . . . . -112.95(15) ?
    C20 C22 C23 O3 . . . . -104.43(17) ?
    O3 C22 C23 C24 . . . . 105.87(17) ?
    C20 C22 C23 C24 . . . . 1.4(3) ?
    O4 C24 C23 O3 . . . . 173.79(14) ?
    N2 C24 C23 O3 . . . . -7.7(2) ?
    O4 C24 C23 C22 . . . . 103.94(19) ?
    N2 C24 C23 C22 . . . . -77.5(2) ?
    C21 C20 C19 C18 . . . . 0.3(2) ?
    C22 C20 C19 C18 . . . . 178.39(14) ?
    C1 C2 C3 C4 . . . . 0.2(3) ?
    C5 C4 C3 C2 . . . . -0.9(3) ?
    C20 C19 C18 C17 . . . . -0.2(3) ?
    C16 C17 C18 C19 . . . . -0.2(3) ?
    C26 C27 C28 C29 . . . . 0.4(2) ?
    C30 C29 C28 C27 . . . . 0.0(2) ?
    C13 C14 C15 C10 . . . . -0.1(3) ?
    C11 C10 C15 C14 . . . . 0.7(2) ?
    N1 C10 C15 C14 . . . . -177.90(16) ?
    C14 C13 C12 C11 . . . . 1.4(3) ?
    C10 C11 C12 C13 . . . . -0.9(3) ?
loop_
    _geom_hbond_atom_site_label_D
    _geom_hbond_atom_site_label_H
    _geom_hbond_atom_site_label_A
    _geom_hbond_site_symmetry_A
    _geom_hbond_distance_DH
    _geom_hbond_distance_HA
    _geom_hbond_distance_DA
    _geom_hbond_angle_DHA
    N1 H1 O1 1_655 0.899(14) 2.411(11) 3.2287(15) 151.5
    N2 H16 O4 1_655 0.887(13) 2.404(11) 3.2357(16) 156.3
    C4 H4 O1 1_655 0.93 2.49 3.388(2) 162
    C15 H15 O1 1_655 0.93 2.58 3.259(2) 130.2
    C19 H19 O4 1_655 0.93 2.59 3.5087(19) 167.7
