# Supplementary material for: 3-(3-Chloro­phen­yl)-N-phenyl­oxirane-2-carboxamide
Source: Acta Crystallogr Sect E Struct Rep Online. 2009 Nov 4;65(Pt 12):o2976. doi: 10.1107/S1600536809045553 (PMC2971953; doi:10.1107/S1600536809045553)
Supplement: Supplementary file 2 [file e-65-o2976-Isup2.hkl]

#
# h,k,l, Fc-squared, Fo-squared, sigma(Fo-squared) and status flag
#
data_I
_shelx_title ' 090916-3 in P2(1)'
_shelx_refln_list_code          4
_shelx_F_calc_maximum      125.55
_exptl_crystal_F_000       568.00
_reflns_d_resolution_high  0.8222
 
loop_
 _symmetry_equiv_pos_as_xyz
 'x, y, z'
 '-x, y+1/2, -z'
 
_cell_length_a     5.4480
_cell_length_b    11.1481
_cell_length_c    21.3152
_cell_angle_alpha  90.000
_cell_angle_beta   94.472
_cell_angle_gamma  90.000
 
_shelx_F_squared_multiplier     1.000
 
loop_
 _refln_index_h
 _refln_index_k
 _refln_index_l
 _refln_F_squared_calc
 _refln_F_squared_meas
 _refln_F_squared_sigma
 _refln_observed_status
   1 -13   0        3.78        3.55      0.82 o
   0 -12   0      242.57      238.20      7.40 o
   1 -12   0       39.74       40.75      2.22 o
   2 -12   0       36.93       42.29      1.61 o
   3 -12   0        6.82        8.26      1.59 o
   1 -11   0      101.25      100.44      2.65 o
   2 -11   0       17.76       16.49      1.25 o
   3 -11   0      100.73      110.86      2.28 o
   0 -10   0      145.39      148.82      3.78 o
   1 -10   0       71.55       72.37      2.20 o
   2 -10   0       28.33       29.42      1.61 o
   3 -10   0      278.43      299.50      5.44 o
   4 -10   0        6.93        7.26      1.45 o
   1  -9   0        6.24        5.85      1.02 o
   2  -9   0       72.44       74.68      2.66 o
   3  -9   0       65.05       67.39      1.90 o
   4  -9   0      116.08      111.39      4.22 o
   0  -8   0      542.76      533.86     28.52 o
   1  -8   0       21.37       23.99      1.96 o
   2  -8   0       44.20       42.89      1.71 o
   3  -8   0       57.74       59.31      1.66 o
   4  -8   0       11.00       11.49      1.76 o
   5  -8   0        8.48        6.84      1.37 o
   1  -7   0      162.05      161.77      7.96 o
   2  -7   0      267.10      255.26      4.64 o
   3  -7   0       75.51       75.10      1.35 o
   4  -7   0        0.82        2.04      0.78 o
   5  -7   0       11.42       13.00      1.52 o
   0  -6   0      249.49      240.39      4.64 o
   1  -6   0      500.45      511.58      5.10 o
   2  -6   0       47.73       47.54      1.93 o
   3  -6   0      249.91      264.98      3.81 o
   4  -6   0       21.37       21.50      1.06 o
   5  -6   0        1.05        0.77      1.14 o
   1  -5   0      576.92      598.88      6.22 o
   2  -5   0      264.73      287.65      3.51 o
   3  -5   0        0.41        0.52      0.79 o
   4  -5   0      136.92      134.75      2.44 o
   5  -5   0        1.66        2.25      1.24 o
   0  -4   0     4754.18     4544.17     65.97 o
   1  -4   0      128.05      120.16      1.62 o
   2  -4   0      164.74      210.28      2.66 o
   3  -4   0       10.86       10.20      0.91 o
   4  -4   0       53.26       50.30      1.57 o
   5  -4   0       39.07       41.56      2.51 o
   6  -4   0       17.82       17.36      2.10 o
   1  -3   0      484.84      489.87      7.35 o
   2  -3   0      337.99      324.58      2.65 o
   3  -3   0      760.51      794.16     10.87 o
   4  -3   0      117.36      120.42      2.36 o
   5  -3   0       80.90       78.77      4.05 o
   6  -3   0       28.88       29.94      2.81 o
   0  -2   0       41.08       35.98      2.20 o
   2  -2   0       65.74       60.38      1.25 o
   3  -2   0     1471.81     1528.51     29.75 o
   4  -2   0       20.86       20.71      1.43 o
   5  -2   0       95.77       95.15      4.87 o
   1  -1   0     3447.81     3321.06     25.50 o
   2  -1   0      583.91      569.72      4.57 o
   3  -1   0      459.56      494.78      7.93 o
   4  -1   0      333.39      331.52      5.83 o
   5  -1   0      227.36      228.70      4.91 o
   6  -1   0      100.11      110.94      3.97 o
   1   0   0       79.75       81.03      1.08 o
   2   0   0      695.75      675.13      3.46 o
   3   0   0        2.03        3.66      0.79 o
   4   0   0        1.98        1.37      6.78 o
   5   0   0      137.30      142.65      5.37 o
   6   0   0        1.72        3.63      1.59 o
   1   1   0     3337.61     3290.55     22.61 o
   2   1   0      523.84      516.53      5.48 o
   3   1   0      405.88      446.13      6.62 o
   4   1   0      335.93      338.69      7.18 o
   6   1   0       98.12      100.75      4.06 o
   0   2   0       34.47       30.87      1.50 o
   1   2   0       62.07       61.94      1.32 o
   2   2   0       67.72       63.24      1.53 o
   3   2   0     1418.41     1506.81     15.87 o
   4   2   0       24.03       21.62      1.41 o
   5   2   0       90.71       96.39      3.28 o
   6   2   0       48.13       52.91      3.19 o
   1   3   0      494.46      500.90      4.04 o
   2   3   0      380.98      381.41      5.58 o
   3   3   0      765.01      837.25      8.93 o
   4   3   0       98.67       96.08      2.59 o
   5   3   0       68.95       83.70      3.66 o
   6   3   0       30.83       31.62      2.55 o
   0   4   0     4653.13     4376.22     94.73 o
   1   4   0      123.28      114.70      1.62 o
   2   4   0      217.32      269.89      3.84 o
   3   4   0        8.90        9.30      1.70 o
   4   4   0       57.05       54.29      1.97 o
   5   4   0       42.37       44.74      2.96 o
   6   4   0       18.15       16.99      2.00 o
   1   5   0      564.43      581.64      7.18 o
   2   5   0      278.78      295.46      4.54 o
   3   5   0        0.88        2.04      1.43 o
   4   5   0      155.48      153.00      3.26 o
   5   5   0        1.59        0.88      1.37 o
   6   5   0        5.08        3.58      1.30 o
   0   6   0      260.15      237.65      3.33 o
   1   6   0      486.92      503.23      5.59 o
   2   6   0       51.68       49.39      1.93 o
   3   6   0      244.24      265.45      3.60 o
   4   6   0       15.96       16.88      1.43 o
   5   6   0        2.07        1.54      1.31 o
   1   7   0      162.50      146.85      3.68 o
   2   7   0      278.57      268.64      4.26 o
   3   7   0       69.00       65.99      2.40 o
   4   7   0        1.59        0.47      1.08 o
   5   7   0        8.64        8.25      2.51 o
   0   8   0      590.99      576.96     19.05 o
   1   8   0       13.42       15.74      1.41 o
   2   8   0       54.09       51.57      2.12 o
   3   8   0       57.12       57.74      2.20 o
   4   8   0       14.71       16.21      1.66 o
   1   9   0        7.27        7.21      1.49 o
   2   9   0       79.18       80.46      2.28 o
   3   9   0       64.39       67.99      2.03 o
   4   9   0      119.27      118.31      3.19 o
   0  10   0      155.15      163.29      6.40 o
   1  10   0       57.13       57.59      2.04 o
   2  10   0       29.43       30.75      2.36 o
   3  10   0      279.61      291.21      4.14 o
   4  10   0        5.68        5.99      0.93 o
   1  11   0      101.18      103.79      2.58 o
   2  11   0       19.11       17.19      1.60 o
   3  11   0      105.03      108.32      3.71 o
   0  12   0      235.29      239.66      4.97 o
   1  12   0       43.45       43.93      1.98 o
   2  12   0       35.29       38.59      1.47 o
   3  12   0        6.40        7.30      0.85 o
   1  13   0        3.71        4.52      0.81 o
  -1 -13   1       36.89       40.90      1.62 o
   0 -13   1       19.01       19.06      1.53 o
   1 -13   1        8.22        8.04      0.94 o
  -3 -12   1       11.10        7.50      1.43 o
  -2 -12   1        8.67        8.05      1.00 o
  -1 -12   1       11.06       12.09      1.33 o
   0 -12   1       18.09       17.92      1.50 o
   1 -12   1       26.62       27.96      1.41 o
   2 -12   1        8.33        9.21      0.97 o
   3 -12   1        2.33        0.26      1.36 o
  -3 -11   1        7.62        5.80      0.90 o
  -2 -11   1       28.09       27.49      1.66 o
  -1 -11   1       68.94       68.72      2.45 o
   0 -11   1       86.71       90.65      3.03 o
   1 -11   1       42.05       41.83      1.86 o
   2 -11   1       59.14       60.55      1.91 o
   3 -11   1       33.30       39.34      1.72 o
  -4 -10   1        9.38       11.01      1.55 o
  -3 -10   1       30.38       30.19      1.81 o
  -2 -10   1      247.18      264.30      4.43 o
  -1 -10   1       26.15       24.98      1.43 o
   0 -10   1      171.12      173.78      3.46 o
   1 -10   1        6.94        6.44      1.02 o
   2 -10   1       68.37       68.10      2.18 o
   3 -10   1        3.34        2.65      1.40 o
   4 -10   1       24.49       27.62      2.00 o
  -4  -9   1       26.06       23.19      3.44 o
  -3  -9   1       44.78       42.91      1.63 o
  -2  -9   1       26.67       28.57      1.58 o
  -1  -9   1       31.93       34.28      1.66 o
   0  -9   1      134.98      128.83      2.20 o
   1  -9   1      156.13      160.35      2.86 o
   2  -9   1       36.42       33.97      1.62 o
   3  -9   1       14.75       13.96      1.01 o
   4  -9   1        9.89       10.58      1.39 o
  -5  -8   1        1.91       -0.18      1.09 o
  -4  -8   1        1.23        1.54      1.35 o
  -3  -8   1      186.40      187.18      3.74 o
  -2  -8   1        7.96        7.21      0.99 o
  -1  -8   1      130.81      120.56      3.45 o
   0  -8   1       17.57       15.16      1.50 o
   1  -8   1      312.89      325.55     10.12 o
   2  -8   1       11.45       13.38      1.19 o
   3  -8   1      185.99      199.66      5.94 o
   4  -8   1       11.37       12.52      1.61 o
   5  -8   1        8.74        8.58      1.35 o
  -5  -7   1       22.48       23.58      1.79 o
  -4  -7   1       26.73       26.51      1.26 o
  -3  -7   1      484.26      500.38      8.92 o
  -2  -7   1       41.48       42.24      5.66 o
  -1  -7   1      225.08      219.68      4.17 o
   0  -7   1      160.50      175.19      3.40 o
   1  -7   1       26.52       20.95      1.43 o
   2  -7   1      245.31      249.29      6.35 o
   3  -7   1      151.79      145.55      3.59 o
   4  -7   1       57.98       54.01      1.87 o
   5  -7   1        2.32        3.08      0.95 o
  -5  -6   1       15.48       18.08      1.74 o
  -4  -6   1      208.01      217.14      2.61 o
  -3  -6   1       89.12       89.39      2.73 o
  -2  -6   1      142.78      135.44      3.99 o
  -1  -6   1       21.32       23.59      1.35 o
   0  -6   1      933.32      950.22     27.29 o
   1  -6   1        7.48        6.54      0.72 o
   2  -6   1     1341.64     1412.59     12.87 o
   3  -6   1      118.96      119.60      1.77 o
   4  -6   1      178.29      170.33      2.77 o
   5  -6   1       20.10       19.30      2.01 o
  -6  -5   1        5.15        3.39      1.75 o
  -5  -5   1        0.30        0.63      1.29 o
  -4  -5   1       23.72       23.68      1.22 o
  -3  -5   1      144.62      142.23      4.26 o
  -2  -5   1      484.51      465.53      6.15 o
  -1  -5   1      310.41      309.74      2.72 o
   0  -5   1     1776.58     1759.12     31.00 o
   1  -5   1     1273.57     1317.98     16.26 o
   2  -5   1      508.83      521.16      6.02 o
   3  -5   1      462.38      484.80      7.45 o
   4  -5   1       74.32       78.50      1.80 o
   5  -5   1       98.47       94.90      4.24 o
  -6  -4   1       31.34       25.91      2.67 o
  -5  -4   1       58.74       59.37      2.89 o
  -4  -4   1       46.86       47.40      2.35 o
  -3  -4   1      481.81      519.54      7.47 o
  -2  -4   1       36.79       36.44      1.35 o
  -1  -4   1      255.29      246.45      2.08 o
   0  -4   1        2.18        2.20      0.51 o
   1  -4   1      300.89      297.25      2.52 o
   2  -4   1       54.57       52.97      1.69 o
   3  -4   1      314.44      311.17      3.58 o
   4  -4   1       57.71       61.02      1.72 o
   5  -4   1       14.55       15.92      1.38 o
   6  -4   1       12.55       10.88      1.58 o
  -6  -3   1        6.86        4.58      1.90 o
  -5  -3   1       25.27       24.62      1.37 o
  -4  -3   1      209.46      214.84      4.75 o
  -3  -3   1      208.80      229.92      4.85 o
  -2  -3   1      290.45      299.34      3.45 o
  -1  -3   1     1542.44     1501.86     20.82 o
   0  -3   1      271.39      270.66      4.26 o
   1  -3   1     2127.74     2101.21     19.88 o
   2  -3   1      693.79      748.70      4.84 o
   3  -3   1      134.19      148.87      2.26 o
   4  -3   1       50.84       55.61      1.90 o
   5  -3   1       46.85       40.72      1.91 o
  -6  -2   1        9.72        8.27      2.31 o
  -5  -2   1       76.43       76.64      4.75 o
  -4  -2   1      299.65      311.22      7.18 o
  -3  -2   1      184.35      188.03      2.52 o
  -2  -2   1      926.98      958.74      6.44 o
  -1  -2   1      149.48      149.88      1.92 o
   0  -2   1      897.85      897.98      7.25 o
   1  -2   1       80.50       79.69      1.75 o
   2  -2   1      416.85      393.78      3.17 o
   3  -2   1      107.86      109.51      2.41 o
   4  -2   1      313.17      352.85      4.96 o
   5  -2   1        7.34        4.93      1.06 o
  -5  -1   1      173.19      179.67      8.62 o
  -4  -1   1      286.57      284.96      5.93 o
  -3  -1   1      243.63      264.20      3.93 o
  -2  -1   1     2422.94     2443.37     16.42 o
  -1  -1   1     3023.93     2835.06     33.46 o
   0  -1   1      189.86      181.98      1.95 o
   1  -1   1      964.10      924.15      3.42 o
   2  -1   1      787.29      802.56      7.13 o
   3  -1   1      114.14      112.29      2.84 o
   4  -1   1       92.77       97.23      2.83 o
   5  -1   1       98.11       96.13      4.40 o
   6  -1   1        0.90       -1.06      1.67 o
  -6   0   1       31.87       32.53      2.56 o
  -5   0   1       69.69       72.97      3.07 o
  -4   0   1      145.36      142.69      3.90 o
  -3   0   1       39.93       46.92      1.63 o
  -2   0   1      393.82      395.54      3.12 o
  -1   0   1     6809.64     6053.86     29.32 o
   0   0   1        0.14        0.18      0.19 o
   1   0   1     2425.26     2321.56     26.12 o
   2   0   1      249.79      248.24      4.42 o
   3   0   1        7.47        3.57      0.90 o
   4   0   1       27.64       23.17      2.63 o
   5   0   1      316.27      329.92      7.96 o
   6   0   1        0.87        1.73      1.43 o
  -6   1   1        3.88        3.38      1.62 o
  -5   1   1      188.78      195.03      6.55 o
  -4   1   1      301.91      273.35      9.10 o
  -3   1   1      194.26      208.12      3.89 o
  -2   1   1     2356.23     2453.61     14.97 o
  -1   1   1     2683.18     2677.89     15.48 o
   0   1   1      176.23      161.08      1.82 o
   1   1   1     1127.98     1080.79      9.28 o
   2   1   1      884.93      914.84      7.57 o
   3   1   1      138.38      139.53      2.89 o
   4   1   1       74.70       76.67      2.58 o
   5   1   1       94.91       91.80      3.30 o
   6   1   1        2.09        2.90      1.67 o
  -6   2   1        8.59        7.91      1.74 o
  -5   2   1       75.29       75.05      4.42 o
  -4   2   1      306.27      304.29      5.43 o
  -3   2   1      168.19      166.36      3.64 o
  -2   2   1      912.29      960.27     13.71 o
  -1   2   1      130.43      133.43      1.62 o
   0   2   1      909.63      904.37      6.15 o
   1   2   1       80.94       79.36      1.49 o
   2   2   1      402.64      386.23      7.63 o
   3   2   1      102.83       99.52      2.72 o
   4   2   1      275.82      297.31      6.77 o
   5   2   1        8.61        8.54      1.47 o
   6   2   1       56.54       60.06      3.30 o
  -6   3   1        8.77        9.48      1.74 o
  -5   3   1       22.10       23.78      2.34 o
  -4   3   1      190.90      185.61      4.53 o
  -3   3   1      199.14      215.04      4.43 o
  -2   3   1      302.17      317.63      3.12 o
  -1   3   1     1368.57     1383.02     18.76 o
   0   3   1      312.63      304.43      3.70 o
   1   3   1     2261.37     2192.49     22.28 o
   2   3   1      630.02      686.58     13.03 o
   3   3   1      103.12      108.16      2.60 o
   4   3   1       65.60       62.54      2.61 o
   5   3   1       49.18       47.63      2.23 o
   6   3   1       38.30       43.32      2.81 o
  -6   4   1       36.56       37.78      2.51 o
  -5   4   1       65.76       61.87      3.21 o
  -4   4   1       42.95       40.84      1.93 o
  -3   4   1      455.81      486.33      7.57 o
  -2   4   1       30.02       28.26      1.36 o
  -1   4   1      245.89      240.70      2.30 o
   0   4   1        2.96        2.28      0.51 o
   1   4   1      255.69      254.17      3.03 o
   2   4   1       59.62       54.19      1.65 o
   3   4   1      297.43      294.79      4.77 o
   4   4   1       50.65       52.94      2.05 o
   5   4   1       14.13       16.46      1.95 o
   6   4   1       12.86       13.11      1.80 o
  -6   5   1        5.65        5.44      1.30 o
  -5   5   1        0.07        0.17      1.34 o
  -4   5   1       32.65       31.64      1.51 o
  -3   5   1      145.39      141.97      3.61 o
  -2   5   1      505.76      485.91      7.29 o
  -1   5   1      314.95      325.85      4.12 o
   0   5   1     1806.16     1722.89     23.41 o
   1   5   1     1290.25     1348.55     13.13 o
   2   5   1      498.87      506.74      6.92 o
   3   5   1      460.74      476.76     12.37 o
   4   5   1       64.39       65.88      2.29 o
   5   5   1      108.33      119.81      7.09 o
   6   5   1       10.22       12.46      1.56 o
  -5   6   1       14.66       16.08      1.81 o
  -4   6   1      200.89      208.93      4.98 o
  -3   6   1       80.15       78.91      2.19 o
  -2   6   1      155.07      143.42      3.40 o
  -1   6   1       18.38       21.60      1.16 o
   0   6   1      948.41      972.25     15.73 o
   1   6   1       12.24       11.14      1.33 o
   2   6   1     1305.66     1400.35     10.73 o
   3   6   1      112.94      115.30      2.27 o
   4   6   1      188.28      180.61      3.06 o
   5   6   1       19.15       18.93      1.86 o
  -5   7   1       20.77       20.40      1.68 o
  -4   7   1       29.02       27.63      1.86 o
  -3   7   1      472.44      491.42      7.01 o
  -2   7   1       45.64       42.13      2.07 o
  -1   7   1      235.87      227.09      4.61 o
   0   7   1      168.26      196.38      7.13 o
   1   7   1       27.67       22.41      1.50 o
   2   7   1      227.95      234.55      5.28 o
   3   7   1      164.09      162.61      2.91 o
   4   7   1       56.16       54.07      2.14 o
   5   7   1        2.36        3.33      2.18 o
  -5   8   1        2.27        0.50      1.75 o
  -4   8   1        0.43        0.76      1.17 o
  -3   8   1      176.36      175.12      3.58 o
  -2   8   1        6.53        7.58      1.23 o
  -1   8   1      139.56      133.13      2.66 o
   0   8   1       15.60       14.02      2.53 o
   1   8   1      308.59      310.98      5.87 o
   2   8   1       12.42       12.19      1.31 o
   3   8   1      185.39      190.43      3.19 o
   4   8   1       10.57       10.80      1.43 o
   5   8   1        7.83        9.23      1.96 o
  -4   9   1       29.16       26.71      1.45 o
  -3   9   1       47.76       44.99      1.73 o
  -2   9   1       17.33       18.58      1.28 o
  -1   9   1       33.59       34.36      1.56 o
   0   9   1      126.37      121.60      2.52 o
   1   9   1      159.92      162.73      3.45 o
   2   9   1       41.68       38.12      1.74 o
   3   9   1       16.03       15.53      1.19 o
   4   9   1        8.47        9.47      1.29 o
  -4  10   1       11.05       10.59      0.90 o
  -3  10   1       31.58       30.52      1.64 o
  -2  10   1      245.94      264.72      4.59 o
  -1  10   1       24.47       22.75      1.45 o
   0  10   1      165.79      169.27      3.30 o
   1  10   1        8.71        9.80      1.12 o
   2  10   1       64.32       56.98      2.12 o
   3  10   1        2.47        1.20      1.14 o
   4  10   1       23.04       20.95      1.32 o
  -3  11   1       10.76        7.73      0.88 o
  -2  11   1       29.98       27.37      1.84 o
  -1  11   1       71.19       72.22      2.66 o
   0  11   1       86.17       90.40      2.49 o
   1  11   1       35.11       35.43      1.71 o
   2  11   1       60.99       62.57      2.49 o
   3  11   1       34.62       36.71      1.76 o
  -3  12   1        9.78        8.48      1.08 o
  -2  12   1        7.86        6.36      0.89 o
  -1  12   1       10.61       11.98      1.20 o
   0  12   1       18.88       18.34      1.22 o
   1  12   1       26.21       27.23      1.37 o
   2  12   1        8.85        9.16      1.12 o
   3  12   1        2.68        1.41      0.67 o
  -1  13   1       34.61       38.46      1.56 o
   0  13   1       19.21       17.02      1.01 o
   1  13   1        7.68        6.99      0.89 o
  -1 -13   2        0.85        1.10      0.73 o
   0 -13   2       38.42       38.62      1.89 o
   1 -13   2        0.14        0.19      0.67 o
  -2 -12   2      102.89      107.01      2.32 o
  -1 -12   2       28.94       27.44      2.14 o
   0 -12   2       15.07       14.50      1.40 o
   1 -12   2       27.47       28.56      1.40 o
   2 -12   2       40.93       42.19      1.51 o
  -3 -11   2       18.40       18.54      1.17 o
  -2 -11   2        4.34        4.96      1.14 o
  -1 -11   2      105.28      110.06      2.75 o
   0 -11   2       37.94       30.70      1.98 o
   1 -11   2       18.02       15.69      1.31 o
   2 -11   2       20.13       20.46      1.27 o
   3 -11   2        4.87        4.38      0.95 o
  -4 -10   2        1.85        1.11      1.35 o
  -3 -10   2      102.24      103.11      2.88 o
  -2 -10   2       55.34       57.87      2.07 o
  -1 -10   2       19.92       19.44      1.17 o
   0 -10   2       51.67       51.64      1.83 o
   1 -10   2        3.13        3.32      0.91 o
   2 -10   2       17.59       18.56      1.25 o
   3 -10   2       21.15       21.47      1.56 o
   4 -10   2       28.96       29.94      1.71 o
  -4  -9   2       31.85       33.29      1.96 o
  -3  -9   2        6.48        7.19      1.20 o
  -2  -9   2      312.12      336.64      4.26 o
  -1  -9   2       25.99       27.03      1.31 o
   0  -9   2       49.48       50.45      1.74 o
   1  -9   2       56.17       54.17      1.84 o
   2  -9   2       61.37       63.39      1.92 o
   3  -9   2       73.48       75.30      2.24 o
   4  -9   2       17.86       18.73      1.53 o
  -5  -8   2        6.73        6.66      1.34 o
  -4  -8   2      161.05      177.72      5.70 o
  -3  -8   2       25.17       28.12      1.24 o
  -2  -8   2      469.36      493.26      7.75 o
  -1  -8   2       96.14       92.35      2.69 o
   0  -8   2      201.38      196.84      3.96 o
   1  -8   2      123.40      123.77      2.67 o
   2  -8   2       69.74       69.19      1.82 o
   3  -8   2       38.06       38.09      1.28 o
   4  -8   2        9.30       10.36      1.49 o
   5  -8   2        2.26        4.00      0.84 o
  -5  -7   2       33.84       30.63      2.83 o
  -4  -7   2        2.60        2.39      0.95 o
  -3  -7   2      311.24      310.62      4.84 o
  -2  -7   2       55.36       53.60      6.96 o
  -1  -7   2      122.80      121.74      3.77 o
   0  -7   2      151.28      157.05      3.26 o
   1  -7   2      361.51      396.30      7.17 o
   2  -7   2        2.54        3.33      1.06 o
   3  -7   2       29.74       33.49      1.17 o
   4  -7   2       72.31       81.23      2.22 o
   5  -7   2        7.71        6.75      1.05 o
  -5  -6   2        2.52        2.32      1.18 o
  -4  -6   2        4.18        4.70      0.67 o
  -3  -6   2       13.12       12.31      0.72 o
  -2  -6   2      122.18      112.08      2.93 o
  -1  -6   2     1005.49     1008.47     18.89 o
   0  -6   2       18.47       15.66      1.08 o
   1  -6   2      497.33      490.64      7.14 o
   2  -6   2      109.38      114.52      2.84 o
   3  -6   2      469.84      468.18      5.60 o
   4  -6   2       14.06       15.96      1.09 o
   5  -6   2       33.14       32.56      2.87 o
  -6  -5   2       13.79       14.79      2.13 o
  -5  -5   2       42.63       42.61      4.50 o
  -4  -5   2       21.61       19.27      0.92 o
  -3  -5   2       70.76       76.78      1.95 o
  -2  -5   2      138.93      158.71      2.79 o
  -1  -5   2        4.40        3.42      0.53 o
   0  -5   2      738.88      768.38     13.73 o
   1  -5   2      912.48      897.52      9.95 o
   2  -5   2      244.65      244.59      3.46 o
   3  -5   2      379.22      398.61      4.87 o
   4  -5   2       59.68       59.92      1.66 o
   5  -5   2       37.88       37.32      2.62 o
  -6  -4   2        2.67        4.76      1.79 o
  -5  -4   2        4.51        4.01      1.29 o
  -4  -4   2       93.77      100.06      1.91 o
  -3  -4   2       14.80       16.63      1.02 o
  -2  -4   2     3273.30     3395.32     47.39 o
  -1  -4   2       49.85       45.66      1.40 o
   0  -4   2     2104.97     2076.27     19.69 o
   1  -4   2      204.71      198.99      4.14 o
   2  -4   2      153.21      142.91      2.43 o
   3  -4   2      122.19      124.64      2.42 o
   4  -4   2       93.79      101.45      2.11 o
   5  -4   2       31.12       29.81      3.44 o
   6  -4   2       88.68       84.15      3.35 o
  -6  -3   2       15.98       14.49      2.39 o
  -5  -3   2      404.05      418.95      9.76 o
  -4  -3   2       71.15       69.26      3.44 o
  -3  -3   2      565.61      620.17      5.96 o
  -2  -3   2       60.53       54.85      1.23 o
  -1  -3   2     2545.05     2676.34      7.68 o
   0  -3   2     1002.73      937.48      6.55 o
   1  -3   2     1347.56     1379.54     14.51 o
   2  -3   2      415.37      407.86      3.61 o
   3  -3   2      169.94      188.24      2.49 o
   4  -3   2       86.72       80.16      2.27 o
   5  -3   2       55.50       49.07      2.36 o
  -6  -2   2        1.38        0.01      1.93 o
  -5  -2   2      293.49      312.53      4.87 o
  -4  -2   2        8.07        7.87      0.95 o
  -3  -2   2       21.74       15.65      1.09 o
  -2  -2   2      119.84      120.26      1.61 o
  -1  -2   2    15764.04    10076.66    192.58 o
   0  -2   2        6.81        5.39      0.41 o
   1  -2   2     4947.11     4692.93     30.65 o
   2  -2   2       59.84       55.28      0.97 o
   3  -2   2      852.41     1005.42     12.54 o
   4  -2   2       71.63       71.93      1.73 o
   5  -2   2      101.25      107.45      4.70 o
  -6  -1   2       81.10       84.75      4.54 o
  -5  -1   2      107.93      109.30      2.85 o
  -4  -1   2       20.67       20.02      1.40 o
  -3  -1   2      216.43      226.69      3.13 o
  -2  -1   2      346.41      386.41      2.55 o
  -1  -1   2     1279.96     1295.19      9.60 o
   0  -1   2       18.22       17.93      0.46 o
   1  -1   2      662.87      679.17      5.42 o
   2  -1   2     1227.14     1265.03      7.64 o
   3  -1   2      312.62      308.99      4.41 o
   4  -1   2       86.54       82.74      4.89 o
   5  -1   2      179.87      186.92      5.97 o
   6  -1   2        2.93        4.93      1.67 o
  -6   0   2       45.47       46.46      2.83 o
  -5   0   2       29.11       29.55      2.96 o
  -4   0   2       99.99      109.63      3.39 o
  -3   0   2       14.64       14.12      1.05 o
  -2   0   2     1171.43     1233.07     11.46 o
  -1   0   2       12.43       11.10      0.54 o
   0   0   2      529.06      549.64     26.07 o
   1   0   2       19.75       18.71      0.85 o
   2   0   2     3913.53     3993.47     30.02 o
   3   0   2       85.99       77.99      1.81 o
   4   0   2      180.46      191.36      4.07 o
   5   0   2      108.20      109.61      2.97 o
   6   0   2       45.18       46.33      2.98 o
  -6   1   2       73.97       74.21      3.52 o
  -5   1   2       99.46       94.83      3.63 o
  -4   1   2       34.27       23.90      2.79 o
  -3   1   2      256.57      267.67      3.46 o
  -2   1   2      377.00      428.19      6.35 o
  -1   1   2     1194.04     1205.16      7.52 o
   0   1   2        8.14        7.89      0.50 o
   1   1   2      611.12      631.35     10.16 o
   2   1   2     1267.88     1292.99     14.06 o
   3   1   2      315.74      320.53      4.32 o
   4   1   2       72.72       75.77      3.84 o
   5   1   2      188.31      189.77      3.81 o
   6   1   2        2.15        2.36      1.57 o
  -6   2   2        2.20        1.80      1.54 o
  -5   2   2      278.18      283.57      5.84 o
  -4   2   2        9.22       10.23      1.42 o
  -3   2   2       20.66       14.61      1.36 o
  -2   2   2      122.07      123.95      1.72 o
   0   2   2        4.01        3.75      0.42 o
   1   2   2     5363.95     4956.31     64.65 o
   2   2   2       67.13       62.37      1.90 o
   3   2   2      931.44     1071.95     29.94 o
   4   2   2       66.45       67.42      2.29 o
   5   2   2       97.28      103.81      2.94 o
   6   2   2       57.78       67.45      3.51 o
  -6   3   2       13.93       14.40      2.08 o
  -5   3   2      407.42      415.81      7.66 o
  -4   3   2       88.09       79.80      2.36 o
  -3   3   2      541.99      575.66     12.21 o
  -2   3   2       69.00       62.29      1.35 o
  -1   3   2     2560.58     2691.04     13.05 o
   0   3   2     1082.76     1029.10      5.93 o
   1   3   2     1431.00     1448.96     14.08 o
   2   3   2      411.46      408.61      7.04 o
   3   3   2      173.03      180.29      3.53 o
   4   3   2      110.58       98.21      2.97 o
   5   3   2       57.64       51.27      2.31 o
   6   3   2        1.95        2.39      1.48 o
  -6   4   2        3.39        2.37      1.31 o
  -5   4   2        5.64        5.44      1.73 o
  -4   4   2      109.03      100.29      2.85 o
  -3   4   2       10.38       12.44      1.75 o
  -2   4   2     3073.62     3239.77     47.64 o
  -1   4   2       49.43       46.56      1.06 o
   0   4   2     2186.43     2131.85     25.12 o
   1   4   2      193.91      186.16      2.21 o
   2   4   2      196.45      187.43      3.49 o
   3   4   2      108.60      103.55      2.61 o
   4   4   2       83.52       91.21      2.69 o
   5   4   2       30.88       32.09      2.23 o
   6   4   2       92.39       97.71      3.69 o
  -6   5   2       10.25       11.50      1.60 o
  -5   5   2       45.60       44.59      3.42 o
  -4   5   2       26.82       23.80      1.48 o
  -3   5   2       63.08       66.65      2.62 o
  -2   5   2      139.30      149.82      2.74 o
  -1   5   2        8.05        6.76      0.93 o
   0   5   2      747.39      768.77     10.04 o
   1   5   2      906.77      923.74      8.21 o
   2   5   2      253.54      262.65      3.26 o
   3   5   2      359.96      356.70      7.35 o
   4   5   2       55.43       56.78      1.85 o
   5   5   2       39.37       45.80      4.05 o
   6   5   2        4.51        4.46      1.40 o
  -5   6   2        4.22        4.23      1.35 o
  -4   6   2        2.76        4.49      1.06 o
  -3   6   2        4.62        4.42      1.01 o
  -2   6   2      120.59      115.67      3.69 o
  -1   6   2      934.89      944.33      9.52 o
   0   6   2       29.80       26.32      1.19 o
   1   6   2      573.02      583.45      9.16 o
   2   6   2      103.61      103.49      2.56 o
   3   6   2      491.21      493.94      4.93 o
   4   6   2       10.40       12.28      1.11 o
   5   6   2       30.73       28.03      2.50 o
  -5   7   2       35.04       31.62      1.97 o
  -4   7   2        2.49        1.34      0.95 o
  -3   7   2      339.53      330.53      5.26 o
  -2   7   2       58.44       56.24      2.83 o
  -1   7   2      111.52      112.77      3.06 o
   0   7   2      176.89      179.23      4.40 o
   1   7   2      372.17      413.09      5.05 o
   2   7   2        2.03       -0.04      2.22 o
   3   7   2       30.36       32.13      1.71 o
   4   7   2       64.68       68.66      2.01 o
   5   7   2        6.63        7.13      2.17 o
  -5   8   2        5.98        6.57      1.99 o
  -4   8   2      146.98      151.78      3.95 o
  -3   8   2       21.12       24.72      1.68 o
  -2   8   2      498.16      494.41     13.62 o
  -1   8   2      104.80       98.34      2.96 o
   0   8   2      159.16      157.47      8.80 o
   1   8   2      113.29      112.51      3.15 o
   2   8   2       53.63       51.80      1.63 o
   3   8   2       42.16       41.93      1.65 o
   4   8   2       12.46       12.92      1.44 o
   5   8   2        2.26        3.74      1.41 o
  -4   9   2       36.00       37.26      2.01 o
  -3   9   2        6.54        5.91      0.96 o
  -2   9   2      305.13      316.07      4.22 o
  -1   9   2       22.33       22.70      1.47 o
   0   9   2       50.78       54.49      1.76 o
   1   9   2       51.56       50.43      1.83 o
   2   9   2       59.84       59.31      2.04 o
   3   9   2       83.66       81.48      3.01 o
   4   9   2       19.40       19.58      1.95 o
  -4  10   2        2.69        3.00      0.91 o
  -3  10   2      110.53      108.11      2.63 o
  -2  10   2       53.50       56.20      2.36 o
  -1  10   2       15.36       13.01      1.49 o
   0  10   2       54.44       55.75      2.04 o
   1  10   2        6.08        6.54      1.00 o
   2  10   2       14.23       15.59      1.32 o
   3  10   2       17.37       16.24      1.44 o
   4  10   2       25.29       22.95      1.38 o
  -3  11   2       17.14       16.04      1.08 o
  -2  11   2        4.18        4.29      1.18 o
  -1  11   2      111.03      114.82      2.79 o
   0  11   2       37.07       36.24      1.97 o
   1  11   2       17.36       16.60      1.30 o
   2  11   2       18.70       18.28      1.37 o
   3  11   2        5.05        4.20      0.99 o
  -3  12   2        0.07        0.85      1.34 o
  -2  12   2      104.03      114.30      2.34 o
  -1  12   2       35.32       35.26      3.26 o
   0  12   2       13.17       13.97      1.09 o
   1  12   2       25.76       25.41      1.36 o
   2  12   2       41.91       43.17      1.82 o
  -1  13   2        0.57        0.71      0.78 o
   0  13   2       37.28       34.13      1.48 o
   1  13   2        0.13       -0.01      0.60 o
  -1 -13   3       20.78       24.47      1.52 o
   0 -13   3        5.73        4.94      0.89 o
   1 -13   3       16.48       13.70      0.86 o
  -2 -12   3        5.14        4.96      1.05 o
  -1 -12   3       71.28       73.03      2.34 o
   0 -12   3       29.90       27.95      1.72 o
   1 -12   3       46.53       42.38      1.47 o
   2 -12   3        5.38        6.41      1.05 o
  -3 -11   3       17.04       18.77      1.13 o
  -2 -11   3       21.67       23.06      1.54 o
  -1 -11   3        6.33        6.40      1.33 o
   0 -11   3        3.30        3.54      1.02 o
   1 -11   3       40.26       35.96      1.77 o
   2 -11   3       20.88       25.69      1.54 o
   3 -11   3        3.84        2.61      1.25 o
  -4 -10   3       21.86       20.18      1.32 o
  -3 -10   3       13.79       13.53      1.27 o
  -2 -10   3       71.51       67.98      2.23 o
  -1 -10   3       91.08       89.71      2.59 o
   0 -10   3       40.59       43.28      1.71 o
   1 -10   3       19.57       19.01      1.30 o
   2 -10   3        5.63        4.77      1.00 o
   3 -10   3        0.75       -0.60      1.00 o
   4 -10   3       14.92       19.08      2.21 o
  -4  -9   3       16.25       15.73      1.55 o
  -3  -9   3       17.37       21.11      1.63 o
  -2  -9   3      369.46      374.06      4.12 o
  -1  -9   3       36.59       39.45      1.72 o
   0  -9   3       64.39       66.61      1.97 o
   1  -9   3        1.68        0.42      0.89 o
   2  -9   3       36.71       42.71      1.57 o
   3  -9   3      288.92      329.34      6.35 o
   4  -9   3        0.88        1.54      1.00 o
  -5  -8   3       28.57       27.87      1.88 o
  -4  -8   3       28.93       30.21      3.13 o
  -3  -8   3      210.04      214.53      3.94 o
  -2  -8   3        5.88        6.70      0.90 o
  -1  -8   3      160.88      154.75      3.39 o
   0  -8   3       13.76       11.35      1.43 o
   1  -8   3       21.53       22.66      1.21 o
   2  -8   3       23.96       23.86      1.36 o
   3  -8   3       34.19       36.16      1.17 o
   4  -8   3       10.45       12.17      1.46 o
   5  -8   3       22.13       18.89      1.15 o
  -5  -7   3        3.22        3.80      1.60 o
  -4  -7   3        9.76       11.75      0.90 o
  -3  -7   3       41.37       46.15      1.22 o
  -2  -7   3       51.06       45.43      2.73 o
  -1  -7   3      528.44      520.12     14.02 o
   0  -7   3      479.46      490.06     10.17 o
   1  -7   3      379.92      383.19      8.06 o
   2  -7   3      160.19      168.30      2.45 o
   3  -7   3       62.46       54.26      1.48 o
   4  -7   3       39.16       38.00      2.09 o
   5  -7   3        1.98        1.70      0.90 o
  -5  -6   3       14.17       15.88      1.63 o
  -4  -6   3       13.51       12.03      0.90 o
  -3  -6   3       15.92       15.35      0.78 o
  -2  -6   3       50.89       54.41      1.96 o
  -1  -6   3       17.52       17.15      1.38 o
   0  -6   3     2352.63     2307.77     26.86 o
   1  -6   3        1.99        1.30      0.61 o
   2  -6   3       11.68       12.93      1.23 o
   3  -6   3       24.39       24.14      1.00 o
   4  -6   3      148.68      153.94      2.84 o
   5  -6   3        9.65        9.99      1.16 o
  -6  -5   3       11.74       11.13      1.97 o
  -5  -5   3       56.74       59.85      5.42 o
  -4  -5   3       64.98       67.67      1.54 o
  -3  -5   3       77.57       80.84      1.73 o
  -2  -5   3      528.00      487.99      7.00 o
  -1  -5   3      137.37      132.14      3.68 o
   0  -5   3      181.10      177.71      7.93 o
   1  -5   3        3.66        3.74      0.61 o
   2  -5   3      142.52      151.63      3.89 o
   3  -5   3       76.44       82.73      2.23 o
   4  -5   3       24.38       25.77      1.28 o
   5  -5   3       14.59       15.69      1.41 o
  -6  -4   3        7.13        7.99      2.02 o
  -5  -4   3       37.04       37.41      2.34 o
  -4  -4   3       44.07       47.93      1.40 o
  -3  -4   3      746.86      806.12      7.27 o
  -2  -4   3      298.30      299.26      3.77 o
  -1  -4   3      170.09      170.24      2.47 o
   0  -4   3       73.71       75.04      1.46 o
   1  -4   3     1855.06     1971.90     22.18 o
   2  -4   3       73.02       69.77      1.37 o
   3  -4   3      205.68      211.93      3.01 o
   4  -4   3       51.55       54.54      1.80 o
   5  -4   3       74.52       80.52      2.57 o
   6  -4   3        5.41        4.75      1.32 o
  -6  -3   3       56.76       53.54      3.64 o
  -5  -3   3      171.22      179.60      5.13 o
  -4  -3   3       67.15       68.92      1.83 o
  -3  -3   3      576.97      593.40      4.29 o
  -2  -3   3     1083.60     1103.96      6.32 o
  -1  -3   3      105.45       97.30      1.23 o
   0  -3   3     1597.64     1451.58     34.19 o
   1  -3   3     1303.72     1269.78     10.46 o
   2  -3   3      136.89      144.44      2.40 o
   3  -3   3      423.81      420.25      3.60 o
   4  -3   3      464.18      462.63      7.80 o
   5  -3   3       21.52       20.57      1.84 o
  -6  -2   3      119.67      119.77      5.39 o
  -5  -2   3      234.31      243.60     11.65 o
  -4  -2   3       63.47       68.34      2.17 o
  -3  -2   3      153.16      146.88      2.18 o
  -2  -2   3     1173.10     1260.26      7.68 o
  -1  -2   3        2.66        2.87      0.48 o
   1  -2   3      169.72      165.30      2.30 o
   2  -2   3     1015.76     1067.71      6.89 o
   3  -2   3       99.63      104.27      2.04 o
   4  -2   3       59.11       49.78      1.51 o
   5  -2   3        1.43        1.53      0.97 o
  -6  -1   3       37.18       35.87      3.40 o
  -5  -1   3      178.03      190.13      5.25 o
  -4  -1   3       22.40       25.25      2.28 o
  -3  -1   3      560.90      566.78      6.76 o
  -2  -1   3     1029.73     1031.81      7.67 o
  -1  -1   3      855.88      874.49     11.49 o
   0  -1   3      165.96      153.04      1.87 o
   1  -1   3     7747.72     7479.63     92.18 o
   2  -1   3      173.56      177.92      1.83 o
   3  -1   3      152.45      163.65      3.30 o
   4  -1   3       45.83       44.39      1.55 o
   5  -1   3      119.77      116.89      5.03 o
   6  -1   3       41.13       49.07      3.07 o
  -6   0   3       72.42       70.34      3.48 o
  -5   0   3      711.83      762.29     35.09 o
  -4   0   3      142.21      140.12      6.99 o
  -3   0   3        0.85        1.50      0.80 o
  -2   0   3      155.00      145.55      2.06 o
  -1   0   3      206.48      194.69      2.96 o
   0   0   3        0.14        0.58      0.60 o
   1   0   3    11117.59    10278.88     45.69 o
   2   0   3       41.83       42.89      1.11 o
   3   0   3      130.19      124.92      2.72 o
   4   0   3       49.69       46.08      1.84 o
   5   0   3       45.67       42.60      2.02 o
   6   0   3        0.64        0.88      1.64 o
  -6   1   3       36.06       36.50      2.61 o
  -5   1   3      176.48      189.86      4.91 o
  -4   1   3       30.22       32.65      1.78 o
  -3   1   3      565.18      579.48      8.45 o
  -2   1   3      919.01      942.00      5.46 o
  -1   1   3      951.71      968.64      5.95 o
   0   1   3      174.77      157.68      1.50 o
   1   1   3     7884.34     7740.47     89.75 o
   2   1   3      192.66      203.95      4.30 o
   3   1   3      148.21      149.98      4.98 o
   4   1   3       34.08       37.79      2.63 o
   5   1   3      107.40      108.99      3.33 o
   6   1   3       42.20       48.41      3.10 o
  -6   2   3      125.20      121.42      4.46 o
  -5   2   3      241.26      251.49      5.60 o
  -4   2   3       61.91       66.79      2.96 o
  -3   2   3      153.70      144.95      2.66 o
  -2   2   3     1235.86     1343.78      5.42 o
  -1   2   3        0.52        0.73      0.30 o
   1   2   3      173.91      168.14      3.34 o
   2   2   3      917.20      971.43     11.95 o
   3   2   3       96.34       93.70      3.64 o
   4   2   3       42.77       36.44      1.73 o
   5   2   3        1.36        0.98      1.05 o
   6   2   3       13.54       13.84      2.14 o
  -6   3   3       55.88       48.36      2.98 o
  -5   3   3      181.63      184.31      4.16 o
  -4   3   3       69.25       64.54      1.96 o
  -3   3   3      564.43      596.69     17.31 o
  -2   3   3     1066.44     1124.65      9.43 o
  -1   3   3      125.78      117.54      1.46 o
   0   3   3     1449.19     1387.83     11.05 o
   1   3   3     1179.13     1154.64      7.31 o
   2   3   3      113.78      122.31      3.09 o
   3   3   3      419.25      402.03      5.52 o
   4   3   3      485.59      471.91      6.96 o
   5   3   3       19.50       20.03      1.55 o
   6   3   3       24.73       27.44      2.43 o
  -6   4   3        7.74        9.14      1.66 o
  -5   4   3       32.37       35.49      2.74 o
  -4   4   3       42.84       40.66      1.71 o
  -3   4   3      779.66      841.29     19.63 o
  -2   4   3      285.99      299.89      4.14 o
  -1   4   3      143.65      148.65      2.12 o
   0   4   3       69.26       68.78      1.44 o
   1   4   3     1670.62     1827.53     15.43 o
   2   4   3       73.64       69.83      1.85 o
   3   4   3      196.32      196.26      4.25 o
   4   4   3       44.51       43.21      1.57 o
   5   4   3       72.15       81.74      3.08 o
   6   4   3        5.37        5.00      1.61 o
  -6   5   3       11.63       10.69      1.51 o
  -5   5   3       55.33       57.91      2.97 o
  -4   5   3       58.66       55.63      2.47 o
  -3   5   3       88.60       90.84      4.19 o
  -2   5   3      513.37      490.88      6.08 o
  -1   5   3      140.04      137.81      2.66 o
   0   5   3      263.21      243.92      3.32 o
   1   5   3        6.44        7.70      0.99 o
   2   5   3      127.99      135.89      2.36 o
   3   5   3       64.57       67.21      2.53 o
   4   5   3       19.38       19.93      1.42 o
   5   5   3       10.04       11.46      1.41 o
  -5   6   3       15.15       15.47      1.79 o
  -4   6   3       15.96       13.88      1.25 o
  -3   6   3        8.65        8.21      0.90 o
  -2   6   3       38.91       44.83      2.33 o
  -1   6   3       18.30       17.85      1.16 o
   0   6   3     2356.05     2301.98     38.64 o
   1   6   3        5.31        5.22      0.86 o
   2   6   3        5.25        6.04      1.46 o
   3   6   3       27.19       27.03      1.43 o
   4   6   3      137.36      144.78      2.69 o
   5   6   3        9.95       10.16      1.23 o
  -5   7   3        2.78        2.27      1.28 o
  -4   7   3        9.43       10.37      1.27 o
  -3   7   3       26.13       27.25      1.51 o
  -2   7   3       46.28       47.17      2.24 o
  -1   7   3      523.80      506.47      8.28 o
   0   7   3      474.23      493.55      9.33 o
   1   7   3      392.99      402.46      5.14 o
   2   7   3      175.60      184.96      3.37 o
   3   7   3       73.22       64.59      1.94 o
   4   7   3       44.55       45.35      2.96 o
   5   7   3        2.28        1.47      1.25 o
  -5   8   3       28.92       33.89      3.13 o
  -4   8   3       24.19       23.48      1.85 o
  -3   8   3      214.82      216.17      3.52 o
  -2   8   3        4.34        5.12      1.20 o
  -1   8   3      147.90      147.16      3.01 o
   0   8   3       16.86       15.24      2.56 o
   1   8   3       24.99       29.64      1.64 o
   2   8   3       25.43       24.96      1.43 o
   3   8   3       27.69       26.87      1.38 o
   4   8   3        8.65       10.00      1.74 o
   5   8   3       24.19       24.83      2.35 o
  -4   9   3       20.70       17.75      1.45 o
  -3   9   3       18.29       20.45      1.30 o
  -2   9   3      386.17      394.30      4.93 o
  -1   9   3       35.56       38.48      1.72 o
   0   9   3       72.31       73.17      2.05 o
   1   9   3        0.94        0.73      0.85 o
   2   9   3       28.82       35.48      1.50 o
   3   9   3      286.99      304.88      5.13 o
   4   9   3        0.94        2.29      1.28 o
  -4  10   3       18.52       16.45      1.28 o
  -3  10   3       11.68       10.06      1.12 o
  -2  10   3       73.05       69.56      2.42 o
  -1  10   3       86.67       82.37      5.48 o
   0  10   3       33.10       36.56      1.71 o
   1  10   3       18.48       18.72      1.37 o
   2  10   3        7.91        6.09      1.01 o
   3  10   3        0.52        0.23      1.39 o
   4  10   3       15.81       15.59      1.10 o
  -3  11   3       15.28       16.39      1.09 o
  -2  11   3       20.96       19.66      1.33 o
  -1  11   3       10.50       11.67      1.38 o
   0  11   3        2.79        2.83      0.95 o
   1  11   3       37.60       34.92      1.70 o
   2  11   3       18.88       23.16      1.23 o
   3  11   3        3.74        4.07      0.87 o
  -2  12   3        6.02        6.51      0.87 o
  -1  12   3       69.72       75.04      2.98 o
   0  12   3       34.16       37.86      1.89 o
   1  12   3       47.42       42.54      1.63 o
   2  12   3        6.20        7.81      0.90 o
  -1  13   3       19.62       22.54      1.25 o
   0  13   3        4.70        6.13      0.88 o
   1  13   3       18.34       14.82      0.77 o
  -1 -13   4        1.06        0.53      0.72 o
   0 -13   4       21.57       17.78      1.11 o
   1 -13   4       16.99       16.32      1.06 o
  -2 -12   4       41.85       42.61      1.83 o
  -1 -12   4        4.46        5.81      1.05 o
   0 -12   4       32.43       30.42      1.99 o
   1 -12   4       14.85       15.60      1.00 o
   2 -12   4       58.25       61.20      1.93 o
  -3 -11   4        8.03        8.94      0.86 o
  -2 -11   4        8.57        7.53      1.12 o
  -1 -11   4       42.90       43.82      2.56 o
   0 -11   4       50.87       46.72      1.93 o
   1 -11   4       28.01       26.84      1.57 o
   2 -11   4        4.09        3.49      0.96 o
   3 -11   4        5.21        5.48      1.23 o
  -4 -10   4        0.52        0.65      0.66 o
  -3 -10   4       39.30       40.03      1.70 o
  -2 -10   4       13.22       14.20      1.33 o
  -1 -10   4      159.99      158.34      3.39 o
   0 -10   4        1.84        1.59      0.92 o
   1 -10   4       55.99       44.56      1.95 o
   2 -10   4       28.76       28.94      1.74 o
   3 -10   4       47.44       47.40      1.89 o
   4 -10   4       33.34       34.46      1.54 o
  -4  -9   4        1.98        2.12      1.11 o
  -3  -9   4       83.84       84.47      2.34 o
  -2  -9   4      443.83      446.34      4.99 o
  -1  -9   4       71.85       69.17      2.08 o
   0  -9   4       49.45       47.85      1.73 o
   1  -9   4       25.08       27.68      1.40 o
   2  -9   4       15.34       15.00      1.05 o
   3  -9   4       12.25       13.49      1.46 o
   4  -9   4       27.44       31.07      1.69 o
  -5  -8   4        7.98        6.51      1.23 o
  -4  -8   4      120.81      120.58      3.78 o
  -3  -8   4       46.15       47.47      1.50 o
  -2  -8   4      582.94      591.57     11.20 o
  -1  -8   4       71.40       70.38      1.97 o
   0  -8   4      231.38      231.51      8.89 o
   1  -8   4      108.74      110.09      2.06 o
   2  -8   4       31.98       33.93      1.42 o
   3  -8   4       12.99       12.86      0.87 o
   4  -8   4       30.51       31.86      1.99 o
   5  -8   4        3.29        3.71      0.88 o
  -5  -7   4       58.56       47.69      2.24 o
  -4  -7   4        6.91        8.10      0.83 o
  -3  -7   4       95.00      104.30      1.73 o
  -2  -7   4      193.74      194.39      2.94 o
  -1  -7   4      298.41      300.88      9.88 o
   0  -7   4      322.45      314.45      4.28 o
   1  -7   4       69.85       71.99      2.79 o
   2  -7   4      124.36      127.95      2.20 o
   3  -7   4       46.74       46.69      1.30 o
   4  -7   4      106.36      116.24      5.52 o
   5  -7   4        5.59        5.24      0.94 o
  -5  -6   4       42.88       31.41      2.13 o
  -4  -6   4        1.62        1.90      0.70 o
  -3  -6   4      297.14      310.29      4.51 o
  -2  -6   4       43.24       42.40      1.79 o
  -1  -6   4       25.82       31.07      1.79 o
   0  -6   4      154.79      153.80      3.12 o
   1  -6   4       95.56      106.43      3.13 o
   2  -6   4       18.02       18.20      1.34 o
   3  -6   4      556.71      565.14      3.83 o
   4  -6   4      105.72      109.41      2.31 o
   5  -6   4      128.84      127.76      2.89 o
  -6  -5   4       36.27       40.41      2.76 o
  -5  -5   4        3.13        2.32      1.21 o
  -4  -5   4      280.88      290.75      2.96 o
  -3  -5   4       11.13       11.46      0.90 o
  -2  -5   4      671.62      653.31      5.33 o
  -1  -5   4      274.44      257.20      4.14 o
   0  -5   4     1769.24     1808.48     19.00 o
   1  -5   4      622.10      644.03     24.77 o
   2  -5   4       76.62       82.81      3.02 o
   3  -5   4      206.68      210.79      2.80 o
   4  -5   4        0.01        0.19      0.72 o
   5  -5   4        3.61        3.44      1.05 o
  -6  -4   4       21.59       21.75      2.37 o
  -5  -4   4       24.62       27.54      2.10 o
  -4  -4   4       65.62       70.26      1.73 o
  -3  -4   4       21.66       22.33      0.96 o
  -2  -4   4     1481.67     1513.76     18.06 o
  -1  -4   4       26.34       25.21      0.94 o
   0  -4   4      177.47      158.30      6.14 o
   1  -4   4       51.77       49.87      1.86 o
   2  -4   4      371.69      393.29      4.10 o
   3  -4   4      104.60      105.79      2.01 o
   4  -4   4      267.57      251.71      9.54 o
   5  -4   4       25.09       26.73      2.08 o
  -6  -3   4       21.60       22.88      2.68 o
  -5  -3   4       54.14       51.94      1.84 o
  -4  -3   4       17.24       20.21      0.92 o
  -3  -3   4      748.53      801.45      6.71 o
  -2  -3   4     1350.53     1415.34      6.91 o
  -1  -3   4      563.17      575.24      9.02 o
   0  -3   4     2622.44     2571.96     37.78 o
   1  -3   4      322.80      328.35      5.10 o
   2  -3   4      135.94      130.43      1.85 o
   3  -3   4      139.96      127.57      3.17 o
   4  -3   4      258.47      265.21      5.96 o
   5  -3   4       55.57       55.11      3.79 o
  -6  -2   4        9.45       11.17      2.25 o
  -5  -2   4       46.35       48.84      2.15 o
  -4  -2   4        0.04        0.13      0.64 o
  -3  -2   4      292.46      297.50      4.58 o
  -2  -2   4       80.79       79.99      1.22 o
  -1  -2   4    10974.78     9769.53     83.29 o
   0  -2   4        2.53        2.67      0.28 o
   1  -2   4     7616.05     7184.85     85.88 o
   2  -2   4       33.14       31.95      0.85 o
   3  -2   4      402.30      440.85      5.40 o
   4  -2   4       78.63       76.43      1.88 o
   5  -2   4      132.90      140.36      3.83 o
   6  -2   4       12.50       11.41      1.77 o
  -6  -1   4        2.43        0.56      1.92 o
  -5  -1   4       53.49       57.37      1.91 o
  -4  -1   4      103.89      102.68      5.40 o
  -3  -1   4        2.49        1.49      0.71 o
  -2  -1   4     1835.48     1925.06     19.11 o
  -1  -1   4      131.01      128.30      1.68 o
   0  -1   4        8.60        8.34      0.54 o
   1  -1   4     7180.75     6773.63     93.04 o
   2  -1   4      368.19      415.08      3.96 o
   3  -1   4      210.81      184.06      4.39 o
   4  -1   4       92.46       82.58      2.83 o
   5  -1   4       33.71       33.25      2.38 o
   6  -1   4        1.06        0.88      1.58 o
  -6   0   4       30.10       28.48      1.79 o
  -5   0   4        1.56        0.76      1.09 o
  -4   0   4      796.65      816.07      6.58 o
  -3   0   4       21.20       22.95      1.16 o
  -2   0   4       39.56       35.58      1.09 o
  -1   0   4        9.66        8.68      0.67 o
   0   0   4     1097.49     1165.65      8.93 o
   1   0   4      359.91      368.68      3.14 o
   2   0   4     1830.47     1980.34     12.61 o
   3   0   4      329.47      327.36      4.48 o
   4   0   4      478.82      515.22      9.12 o
   5   0   4       26.36       26.28      1.81 o
   6   0   4       25.55       31.48      2.65 o
  -6   1   4        4.37        3.21      1.16 o
  -5   1   4       50.33       49.27      2.71 o
  -4   1   4       81.60       79.51      2.49 o
  -3   1   4        1.15        0.82      0.78 o
  -2   1   4     1748.25     1843.96     14.07 o
  -1   1   4      137.44      134.23      1.83 o
   0   1   4        0.64        1.69      0.52 o
   1   1   4     7461.54     7066.12     65.31 o
   2   1   4      441.75      487.23      9.32 o
   3   1   4      246.08      228.54      4.85 o
   4   1   4       95.97       94.04      3.40 o
   5   1   4       28.80       29.75      1.82 o
   6   1   4        1.08        2.51      1.62 o
  -6   2   4        9.29        7.84      1.84 o
  -5   2   4       50.87       51.60      5.31 o
  -4   2   4        0.24       -1.43      1.43 o
  -3   2   4      219.14      228.11      3.46 o
  -2   2   4       68.96       69.19      1.11 o
  -1   2   4    10476.60     9628.77    150.32 o
   0   2   4        4.22        4.89      0.51 o
   1   2   4     7658.13     7346.03     78.04 o
   2   2   4       22.89       23.10      1.39 o
   3   2   4      394.50      429.60      6.37 o
   4   2   4       71.28       67.39      2.06 o
   5   2   4      133.79      132.33      3.38 o
   6   2   4       13.82       16.39      2.23 o
  -6   3   4       22.71       23.88      2.39 o
  -5   3   4       68.26       61.95      3.09 o
  -4   3   4       12.33       12.83      1.46 o
  -3   3   4      765.77      850.06     13.45 o
  -2   3   4     1318.25     1430.53      7.32 o
  -1   3   4      498.49      523.62     11.61 o
   0   3   4     2393.30     2368.37     17.24 o
   1   3   4      262.98      269.08      3.68 o
   2   3   4      131.54      122.51      3.66 o
   3   3   4      150.51      135.71      3.43 o
   4   3   4      254.61      258.98      5.96 o
   5   3   4       54.29       54.45      2.27 o
   6   3   4        2.63        2.37      1.53 o
  -6   4   4       20.08       18.71      2.05 o
  -5   4   4       25.31       26.31      1.90 o
  -4   4   4       64.38       66.60      2.16 o
  -3   4   4       19.42       18.09      2.27 o
  -2   4   4     1588.90     1696.46     22.02 o
  -1   4   4       22.95       21.73      1.01 o
   0   4   4      157.15      147.14      2.21 o
   1   4   4       51.07       52.76      1.83 o
   2   4   4      388.18      431.30      5.94 o
   3   4   4       98.33       98.21      4.14 o
   4   4   4      258.37      251.73      3.87 o
   5   4   4       23.97       25.82      1.50 o
   6   4   4       78.57       89.73      3.51 o
  -6   5   4       34.16       34.63      2.29 o
  -5   5   4        4.36        3.56      1.14 o
  -4   5   4      285.47      278.43      7.15 o
  -3   5   4       11.06       11.80      1.90 o
  -2   5   4      676.37      665.06      8.23 o
  -1   5   4      283.82      274.74      6.05 o
   0   5   4     1841.27     1886.26      8.88 o
   1   5   4      726.04      752.78      5.52 o
   2   5   4       65.60       72.00      2.15 o
   3   5   4      210.94      215.15      2.69 o
   4   5   4        0.05        0.57      0.88 o
   5   5   4        2.67        2.85      1.13 o
  -5   6   4       41.21       31.75      1.81 o
  -4   6   4        1.09        1.48      0.84 o
  -3   6   4      312.15      320.88      3.89 o
  -2   6   4       37.56       35.71      1.91 o
  -1   6   4       36.32       41.86      1.59 o
   0   6   4      143.22      143.18      2.67 o
   1   6   4      126.34      139.93      2.67 o
   2   6   4       15.50       17.14      1.27 o
   3   6   4      543.67      554.40      4.09 o
   4   6   4       99.78      104.92      3.22 o
   5   6   4      135.63      136.55      3.55 o
  -5   7   4       64.61       55.11      2.33 o
  -4   7   4        6.09        6.09      0.93 o
  -3   7   4       85.89       90.14      2.71 o
  -2   7   4      193.18      191.68      4.30 o
  -1   7   4      304.51      304.17      4.86 o
   0   7   4      309.12      292.58      5.00 o
   1   7   4       75.96       76.19      5.27 o
   2   7   4      131.23      134.26      3.68 o
   3   7   4       48.41       47.52      1.56 o
   4   7   4      112.56      118.48      4.30 o
   5   7   4        5.52        6.23      1.27 o
  -5   8   4        7.19        5.28      1.67 o
  -4   8   4      127.77      131.57      5.43 o
  -3   8   4       41.01       42.25      1.79 o
  -2   8   4      551.07      571.74      8.39 o
  -1   8   4       80.17       80.75      2.09 o
   0   8   4      239.10      241.92      4.78 o
   1   8   4      103.63      109.28      2.39 o
   2   8   4       33.83       33.70      1.63 o
   3   8   4       16.28       15.46      1.07 o
   4   8   4       30.13       30.11      2.26 o
   5   8   4        2.71        4.81      1.45 o
  -4   9   4        2.90        3.26      1.07 o
  -3   9   4       87.80       86.40      2.50 o
  -2   9   4      451.85      470.79      5.36 o
  -1   9   4       55.22       54.67      2.04 o
   0   9   4       51.67       49.54      1.78 o
   1   9   4       18.01       20.86      1.36 o
   2   9   4       15.79       17.36      1.18 o
   3   9   4       11.20       11.25      1.05 o
   4   9   4       28.56       29.62      2.32 o
  -4  10   4        0.64        1.42      0.96 o
  -3  10   4       34.26       33.39      1.58 o
  -2  10   4       17.22       19.42      1.39 o
  -1  10   4      148.39      159.19      5.80 o
   0  10   4        3.74        3.72      0.96 o
   1  10   4       54.34       45.04      2.22 o
   2  10   4       27.17       27.85      1.57 o
   3  10   4       44.69       43.88      2.53 o
   4  10   4       30.06       27.93      1.69 o
  -3  11   4       10.63       10.02      0.83 o
  -2  11   4       11.60       10.37      0.92 o
  -1  11   4       42.87       39.23      2.05 o
   0  11   4       52.25       47.45      2.26 o
   1  11   4       29.14       30.65      1.58 o
   2  11   4        3.36        3.38      0.76 o
   3  11   4        5.07        4.33      1.10 o
  -2  12   4       43.73       45.22      1.52 o
  -1  12   4        5.59        7.09      1.42 o
   0  12   4       32.95       32.80      1.76 o
   1  12   4       14.51       14.56      1.00 o
   2  12   4       56.13       57.18      1.43 o
  -1  13   4        0.88        0.11      0.71 o
   0  13   4       20.53       19.89      1.45 o
   1  13   4       16.57       14.61      1.10 o
  -1 -13   5       20.98       22.03      1.38 o
   0 -13   5        0.66        1.06      0.67 o
  -2 -12   5       17.15       14.04      1.14 o
  -1 -12   5       25.43       25.02      1.31 o
   0 -12   5       23.97       25.60      1.30 o
   1 -12   5       25.75       25.78      1.29 o
   2 -12   5        7.11        7.78      0.97 o
  -3 -11   5        2.82        3.04      0.84 o
  -2 -11   5       40.78       40.16      1.90 o
  -1 -11   5        3.22        4.25      1.18 o
   0 -11   5       28.61       28.74      1.58 o
   1 -11   5       18.80       16.77      1.28 o
   2 -11   5        9.53        9.73      1.07 o
   3 -11   5        7.31        8.53      1.30 o
  -4 -10   5       22.82       21.45      2.03 o
  -3 -10   5       16.01       14.14      1.01 o
  -2 -10   5        2.44        2.02      1.13 o
  -1 -10   5       77.71       81.21      2.21 o
   0 -10   5      304.49      297.92      5.33 o
   1 -10   5       50.12       50.73      2.07 o
   2 -10   5       40.37       40.81      1.71 o
   3 -10   5       31.46       32.51      1.47 o
   4 -10   5        4.66        2.71      0.81 o
  -4  -9   5       44.50       43.71      2.09 o
  -3  -9   5       33.20       34.48      1.45 o
  -2  -9   5      142.01      140.91      2.47 o
  -1  -9   5      563.21      604.07      6.01 o
   0  -9   5       61.40       61.60      2.55 o
   1  -9   5       37.67       33.87      1.52 o
   2  -9   5       16.42       16.78      0.98 o
   3  -9   5      110.99      110.25      3.28 o
   4  -9   5        1.01        0.78      0.84 o
  -5  -8   5        0.16       -0.47      0.78 o
  -4  -8   5        6.16        7.84      1.19 o
  -3  -8   5       50.91       50.24      2.00 o
  -2  -8   5       50.47       52.68      1.85 o
  -1  -8   5       31.38       30.54      1.45 o
   0  -8   5       35.14       33.73      1.63 o
   1  -8   5        6.07        6.43      0.88 o
   2  -8   5        5.58        6.78      1.00 o
   3  -8   5      269.28      277.33      2.71 o
   4  -8   5       21.92       26.46      1.78 o
   5  -8   5        3.93        3.42      0.99 o
  -5  -7   5       20.79       17.19      1.76 o
  -4  -7   5       29.23       29.89      1.65 o
  -3  -7   5       43.06       38.39      1.15 o
  -2  -7   5       18.08       18.89      1.02 o
  -1  -7   5       56.36       54.67      2.88 o
   0  -7   5       26.84       27.09      2.05 o
   1  -7   5      204.10      199.97      4.51 o
   2  -7   5       35.44       34.12      1.20 o
   3  -7   5       61.89       56.58      1.29 o
   4  -7   5      175.44      177.28      4.89 o
   5  -7   5        4.47        5.29      1.06 o
  -5  -6   5       12.18       13.35      1.67 o
  -4  -6   5       61.00       57.13      1.53 o
  -3  -6   5        5.44        4.56      0.63 o
  -2  -6   5      234.54      239.18      4.14 o
  -1  -6   5       83.30       76.59      2.77 o
   0  -6   5      465.59      487.82      6.36 o
   1  -6   5       65.82       63.00      2.45 o
   2  -6   5       19.44       21.66      1.42 o
   3  -6   5       57.66       55.03      1.29 o
   4  -6   5      267.92      284.99      3.47 o
   5  -6   5        0.88        2.22      0.93 o
  -6  -5   5        2.64        5.09      1.44 o
  -5  -5   5        2.52        1.11      1.67 o
  -4  -5   5       27.67       27.06      1.14 o
  -3  -5   5      151.76      148.93      2.38 o
  -2  -5   5      227.48      217.29      3.22 o
  -1  -5   5       84.03       82.15      1.92 o
   0  -5   5     1276.34     1293.23     12.16 o
   1  -5   5     1098.62     1168.44      9.25 o
   2  -5   5      105.73      103.86      2.62 o
   3  -5   5       46.62       46.60      1.27 o
   4  -5   5      197.03      201.52      3.00 o
   5  -5   5       15.40       16.97      1.72 o
  -6  -4   5       19.90       24.17      2.45 o
  -5  -4   5       79.98       72.30      4.32 o
  -4  -4   5       61.13       57.65      1.69 o
  -3  -4   5       38.41       42.03      1.15 o
  -2  -4   5       58.45       61.34      1.29 o
  -1  -4   5      569.46      565.33     11.05 o
   0  -4   5      105.97      101.63      2.66 o
   1  -4   5     1391.02     1418.20     13.83 o
   2  -4   5       90.69       90.02      1.84 o
   3  -4   5      346.54      329.21      5.36 o
   4  -4   5       36.62       35.06      1.96 o
   5  -4   5      232.89      224.63     12.81 o
  -6  -3   5       31.08       33.68      3.00 o
  -5  -3   5       70.29       71.61      1.91 o
  -4  -3   5      220.89      223.60      3.64 o
  -3  -3   5      230.43      220.89      3.81 o
  -2  -3   5      111.15      117.28      2.17 o
  -1  -3   5       57.94       51.68      1.12 o
   0  -3   5     2296.38     2269.25     45.46 o
   1  -3   5     1315.81     1332.43      9.10 o
   2  -3   5      153.97      155.66      1.87 o
   3  -3   5       15.84       14.13      1.24 o
   4  -3   5       41.49       44.60      1.89 o
   5  -3   5       37.01       40.74      3.40 o
   6  -3   5        0.40        0.85      1.44 o
  -6  -2   5       33.83       39.71      3.25 o
  -5  -2   5       78.75       77.99      2.19 o
  -4  -2   5      303.16      306.43      5.47 o
  -3  -2   5       92.32       87.07      1.77 o
  -2  -2   5      898.40      966.11      6.87 o
  -1  -2   5       16.96       14.53      0.69 o
   0  -2   5    15459.66    10358.54   1770.35 o
   1  -2   5      129.16      130.30      1.83 o
   2  -2   5      706.90      713.23      3.41 o
   3  -2   5       20.40       19.95      1.32 o
   4  -2   5       22.25       21.94      1.35 o
   5  -2   5        7.96        8.20      1.40 o
   6  -2   5       10.38       11.09      1.54 o
  -6  -1   5       16.51       20.91      2.78 o
  -5  -1   5      102.90      108.65      2.52 o
  -4  -1   5      298.54      304.88      4.15 o
  -3  -1   5      786.81      865.75     12.30 o
  -2  -1   5      541.42      553.15      6.38 o
  -1  -1   5      771.45      774.26      8.12 o
   0  -1   5      255.53      243.40      3.06 o
   1  -1   5     4887.57     4862.08     47.36 o
   2  -1   5      244.40      233.03      2.78 o
   3  -1   5      730.55      763.13      7.15 o
   4  -1   5       58.47       54.44      1.61 o
   5  -1   5       63.76       65.72      2.87 o
   6  -1   5        7.42        7.64      1.81 o
  -6   0   5       36.78       40.70      2.14 o
  -5   0   5       18.53       17.03      1.42 o
  -4   0   5      239.23      233.61      6.88 o
  -3   0   5      264.31      300.05      3.49 o
  -2   0   5      102.45       90.49      2.00 o
   0   0   5        1.06        1.62      0.86 o
   1   0   5     3435.37     3269.38     18.52 o
   2   0   5        4.66        4.84      0.71 o
   3   0   5     4021.29     4185.61     73.06 o
   4   0   5       15.89       14.96      1.11 o
   5   0   5       31.13       26.31      1.79 o
   6   0   5       11.08       13.94      2.04 o
  -6   1   5       17.61       19.58      1.65 o
  -5   1   5       99.60       93.90      2.91 o
  -4   1   5      284.66      306.90      3.84 o
  -3   1   5      794.21      868.68     13.83 o
  -2   1   5      647.11      648.17      7.64 o
  -1   1   5      838.45      836.85      6.46 o
   0   1   5      201.90      191.06      2.39 o
   1   1   5     4744.15     4677.06     26.97 o
   2   1   5      208.93      192.90      3.54 o
   3   1   5      758.20      799.57      8.47 o
   4   1   5       66.86       64.58      2.80 o
   5   1   5       50.99       49.73      2.30 o
   6   1   5        7.79        6.99      1.95 o
  -6   2   5       34.18       35.57      1.95 o
  -5   2   5       81.90       79.00      9.22 o
  -4   2   5      285.84      291.84      7.64 o
  -3   2   5      106.86      103.07      2.47 o
  -2   2   5      757.23      859.09      7.17 o
  -1   2   5       17.03       14.80      0.77 o
   1   2   5      113.52      111.05      1.92 o
   2   2   5      875.72      877.19      7.23 o
   3   2   5       19.01       17.88      1.46 o
   4   2   5       32.48       30.22      1.46 o
   5   2   5        8.70       10.39      1.41 o
   6   2   5        9.90       12.89      2.15 o
  -6   3   5       29.79       31.24      2.57 o
  -5   3   5       63.63       58.51      3.02 o
  -4   3   5      232.28      227.47      3.59 o
  -3   3   5      286.65      283.68      6.46 o
  -2   3   5       97.96      107.61      2.68 o
  -1   3   5       69.12       66.69      1.73 o
   0   3   5     2401.41     2364.16     16.40 o
   1   3   5     1339.91     1332.26      6.50 o
   2   3   5      155.47      152.00      2.48 o
   3   3   5        9.83       11.00      1.48 o
   4   3   5       42.17       38.45      1.82 o
   5   3   5       44.67       46.47      2.18 o
   6   3   5        0.06       -0.43      1.64 o
  -6   4   5       19.02       21.27      2.08 o
  -5   4   5       87.65       85.58      3.33 o
  -4   4   5       68.75       63.67      2.32 o
  -3   4   5       33.59       39.09      3.40 o
  -2   4   5       46.13       49.27      1.73 o
  -1   4   5      706.75      697.28      6.18 o
   0   4   5      125.14      126.54      1.88 o
   1   4   5     1554.57     1597.61     12.81 o
   2   4   5       88.59       85.73      2.16 o
   3   4   5      302.83      289.85      5.28 o
   4   4   5       35.15       32.89      1.68 o
   5   4   5      232.13      236.79      4.20 o
   6   4   5       15.19       15.84      1.94 o
  -6   5   5        3.15        3.63      1.31 o
  -5   5   5        3.07        2.28      0.95 o
  -4   5   5       37.66       34.52      1.47 o
  -3   5   5      152.85      151.77      4.43 o
  -2   5   5      229.25      209.71      3.66 o
  -1   5   5       82.12       77.96      1.94 o
   0   5   5     1173.05     1185.81      9.08 o
   1   5   5     1090.73     1182.48      7.13 o
   2   5   5      116.93      111.83      2.35 o
   3   5   5       54.88       59.40      1.83 o
   4   5   5      182.14      187.32      7.21 o
   5   5   5       12.20        9.89      1.05 o
  -5   6   5       11.34       11.87      1.28 o
  -4   6   5       51.44       43.24      1.68 o
  -3   6   5        7.51        6.97      0.91 o
  -2   6   5      247.35      260.20      5.48 o
  -1   6   5       74.63       64.30      2.25 o
   0   6   5      414.46      436.94      6.16 o
   1   6   5       60.97       62.31      1.94 o
   2   6   5       36.13       38.44      1.61 o
   3   6   5       66.93       66.05      1.59 o
   4   6   5      272.88      298.52      9.67 o
   5   6   5        0.49        0.46      0.93 o
  -5   7   5       24.51       22.28      1.37 o
  -4   7   5       33.25       32.90      1.85 o
  -3   7   5       46.50       39.27      1.71 o
  -2   7   5       17.47       16.39      1.42 o
  -1   7   5       62.36       58.73      2.40 o
   0   7   5       28.78       26.15      2.41 o
   1   7   5      184.47      189.46      6.22 o
   2   7   5       29.20       27.00      1.23 o
   3   7   5       67.51       61.90      1.63 o
   4   7   5      177.88      167.00      4.91 o
   5   7   5        5.03        5.46      1.13 o
  -5   8   5        0.33        0.52      1.41 o
  -4   8   5        4.60        6.29      1.53 o
  -3   8   5       56.60       55.37      1.98 o
  -2   8   5       43.30       44.07      1.94 o
  -1   8   5       43.11       41.06      1.61 o
   0   8   5       36.32       32.62      1.67 o
   1   8   5        1.22        1.62      1.16 o
   2   8   5        7.16       10.39      1.12 o
   3   8   5      273.49      285.18      3.80 o
   4   8   5       18.02       21.08      1.95 o
  -4   9   5       39.66       44.17      2.47 o
  -3   9   5       36.31       36.58      1.70 o
  -2   9   5      152.35      155.14      3.27 o
  -1   9   5      563.59      612.00      6.17 o
   0   9   5       61.23       61.63      2.10 o
   1   9   5       43.04       40.75      1.90 o
   2   9   5       17.37       18.22      1.21 o
   3   9   5      119.78      122.98      2.88 o
   4   9   5        1.33        0.47      2.57 o
  -4  10   5       22.51       22.97      1.24 o
  -3  10   5       14.58       12.29      1.09 o
  -2  10   5        5.09        3.27      0.94 o
  -1  10   5       88.24       88.85      2.55 o
   0  10   5      303.05      295.83      7.16 o
   1  10   5       49.05       50.16      2.32 o
   2  10   5       34.01       33.62      1.68 o
   3  10   5       28.97       29.41      1.42 o
   4  10   5        5.06        3.03      1.33 o
  -3  11   5        1.75        1.97      0.65 o
  -2  11   5       41.98       42.46      1.51 o
  -1  11   5        3.02        4.02      1.11 o
   0  11   5       28.93       29.57      1.85 o
   1  11   5       21.60       19.93      1.36 o
   2  11   5       11.49       12.18      0.94 o
   3  11   5        7.89        7.57      0.93 o
  -2  12   5       16.42       14.48      1.02 o
  -1  12   5       21.19       23.70      1.45 o
   0  12   5       25.96       30.03      2.06 o
   1  12   5       22.77       23.56      1.09 o
   2  12   5        9.35        8.55      0.73 o
  -1  13   5       21.40       22.07      1.43 o
   0  13   5        0.38        0.22      0.71 o
  -1 -13   6       14.56       13.24      1.69 o
   0 -13   6        4.57        3.35      0.92 o
  -2 -12   6       24.83       22.76      1.10 o
  -1 -12   6        2.96        3.21      0.78 o
   0 -12   6       25.73       28.50      1.30 o
   1 -12   6        7.42        5.94      0.81 o
   2 -12   6        5.52        4.83      0.73 o
  -3 -11   6       88.74       94.38      3.53 o
  -2 -11   6        9.23        9.56      1.11 o
  -1 -11   6       11.09       12.42      1.19 o
   0 -11   6        5.08        5.68      1.04 o
   1 -11   6        6.40        5.64      1.04 o
   2 -11   6       26.03       25.93      1.68 o
   3 -11   6        4.20        4.65      1.07 o
  -4 -10   6       13.98       11.96      1.09 o
  -3 -10   6       26.92       27.53      1.19 o
  -2 -10   6        2.99        2.65      0.89 o
  -1 -10   6      219.50      241.59      3.57 o
   0 -10   6       33.38       29.57      1.68 o
   1 -10   6       37.61       32.97      2.06 o
   2 -10   6        5.64        3.95      1.10 o
   3 -10   6        2.06        1.50      0.91 o
  -4  -9   6       45.36       41.81      1.89 o
  -3  -9   6       10.26        9.84      1.00 o
  -2  -9   6      487.53      506.49      6.38 o
  -1  -9   6      419.64      413.04      4.63 o
   0  -9   6        7.52        8.73      1.06 o
   1  -9   6       83.21       81.06      2.25 o
   2  -9   6        1.60        1.68      0.81 o
   3  -9   6       17.03       18.99      1.33 o
   4  -9   6       81.33       81.68      2.32 o
  -5  -8   6        1.61        1.04      0.78 o
  -4  -8   6        3.80        3.76      1.14 o
  -3  -8   6        0.23        1.15      0.79 o
  -2  -8   6      164.40      154.80      2.81 o
  -1  -8   6       48.38       45.81      1.54 o
   0  -8   6      110.28      103.21      2.34 o
   1  -8   6       19.65       19.18      1.16 o
   2  -8   6      125.45      132.52      2.75 o
   3  -8   6       63.94       62.73      1.54 o
   4  -8   6       42.23       38.70      1.90 o
  -5  -7   6       14.58       12.13      1.69 o
  -4  -7   6       23.80       20.69      1.82 o
  -3  -7   6      127.58      125.52      1.98 o
  -2  -7   6      381.30      382.81      5.06 o
  -1  -7   6       17.18       16.51      2.08 o
   0  -7   6      185.62      190.63      4.63 o
   1  -7   6      317.04      318.53      6.01 o
   2  -7   6       68.59       71.30      1.73 o
   3  -7   6      320.65      331.31      3.50 o
   4  -7   6        6.81        7.76      1.15 o
   5  -7   6        9.44       10.53      1.77 o
  -5  -6   6      108.83       95.96      3.33 o
  -4  -6   6        8.77        8.49      1.09 o
  -3  -6   6       23.41       22.17      0.88 o
  -2  -6   6       54.75       56.20      2.07 o
  -1  -6   6      647.53      611.37     13.71 o
   0  -6   6       71.12       74.93      2.79 o
   1  -6   6      343.54      358.74      5.50 o
   2  -6   6       20.54       19.11      1.55 o
   3  -6   6       64.24       58.55      1.26 o
   4  -6   6       49.56       50.77      1.66 o
   5  -6   6       45.39       42.31      2.19 o
  -6  -5   6        7.71        8.57      1.63 o
  -5  -5   6        6.87        4.50      1.72 o
  -4  -5   6      150.70      164.87      3.28 o
  -3  -5   6      149.10      149.00      3.19 o
  -2  -5   6      506.83      494.65      5.26 o
  -1  -5   6      474.42      465.40      7.32 o
   0  -5   6     1192.40     1246.21      9.34 o
   1  -5   6      672.41      601.82     10.47 o
   2  -5   6        2.43        1.35      0.83 o
   3  -5   6      232.76      216.77      5.54 o
   4  -5   6      118.51      115.61      2.53 o
   5  -5   6       28.39       28.78      2.30 o
  -6  -4   6       43.98       49.64      3.13 o
  -5  -4   6       22.05       22.74      2.86 o
  -4  -4   6      159.03      161.22      4.79 o
  -3  -4   6       44.71       41.52      1.49 o
  -2  -4   6      291.13      259.45      3.50 o
  -1  -4   6       32.62       38.42      0.96 o
   0  -4   6     2202.06     2164.42     34.70 o
   1  -4   6        7.65        6.32      1.06 o
   2  -4   6      386.50      388.03      4.50 o
   3  -4   6       67.67       67.20      2.06 o
   4  -4   6      462.29      469.65      8.41 o
   5  -4   6       25.76       25.33      2.07 o
  -6  -3   6        2.78        1.99      1.64 o
  -5  -3   6        4.22        3.95      0.89 o
  -4  -3   6      166.99      154.70      2.21 o
  -3  -3   6       48.15       49.37      1.45 o
  -2  -3   6     1619.50     1693.88     15.04 o
  -1  -3   6      527.51      524.74      3.58 o
   1  -3   6     2055.43     2076.21     16.47 o
   2  -3   6      321.64      313.38      3.05 o
   3  -3   6       97.49       95.07      2.84 o
   4  -3   6      199.14      197.05      3.53 o
   5  -3   6       39.35       33.99      3.16 o
  -6  -2   6        2.28        1.51      1.61 o
  -5  -2   6      143.66      145.70      2.93 o
  -4  -2   6       57.20       54.98      1.69 o
  -3  -2   6      251.16      272.58      6.01 o
  -2  -2   6      202.71      197.77      2.58 o
  -1  -2   6     2281.47     2156.66     22.18 o
   0  -2   6       90.32       85.80      1.05 o
   1  -2   6     1655.57     1712.16     17.70 o
   2  -2   6      131.08      131.93      1.70 o
   3  -2   6      196.60      194.03      4.40 o
   4  -2   6      113.21      114.91      2.97 o
   5  -2   6       41.32       40.83      2.51 o
   6  -2   6        5.13        3.98      1.33 o
  -6  -1   6       12.68       12.12      2.14 o
  -5  -1   6       74.85       71.24      3.02 o
  -4  -1   6      703.73      685.91      7.68 o
  -3  -1   6      272.41      287.48      5.00 o
  -2  -1   6      318.02      313.41      3.84 o
  -1  -1   6       70.71       73.01      1.15 o
   0  -1   6      433.64      436.14      8.16 o
   1  -1   6     2047.64     1929.89     32.62 o
   2  -1   6      522.00      510.71      7.12 o
   3  -1   6      238.23      225.06      4.17 o
   4  -1   6       29.40       29.09      1.34 o
   5  -1   6        4.73        4.10      1.15 o
   6  -1   6        1.70        1.74      1.41 o
  -6   0   6        1.58        3.28      1.11 o
  -5   0   6      170.20      164.22      5.81 o
  -4   0   6       59.87       72.87      1.67 o
  -3   0   6       58.77       62.77      1.84 o
  -2   0   6      271.70      221.37      3.41 o
  -1   0   6       55.91       57.03      1.74 o
   0   0   6      393.80      360.26      5.18 o
   1   0   6       17.97       18.97      0.97 o
   2   0   6      237.27      274.08      2.98 o
   3   0   6       92.17       96.33      3.03 o
   4   0   6        1.75        1.64      0.91 o
   5   0   6       20.17       22.35      1.75 o
   6   0   6        3.72        4.69      1.78 o
  -6   1   6       17.07       17.06      2.10 o
  -5   1   6       63.25       60.15      2.45 o
  -4   1   6      684.04      679.53      8.75 o
  -3   1   6      286.56      297.14      6.05 o
  -2   1   6      351.34      348.66      6.75 o
  -1   1   6       58.71       56.57      1.65 o
   0   1   6      331.69      321.44      7.90 o
   1   1   6     1826.22     1764.68     24.47 o
   2   1   6      472.93      445.42      7.77 o
   3   1   6      204.92      195.66      4.57 o
   4   1   6       33.32       35.75      1.64 o
   5   1   6        6.72        6.16      1.27 o
   6   1   6        2.46        3.07      1.79 o
  -6   2   6        3.36        3.59      1.17 o
  -5   2   6      161.32      156.84      6.07 o
  -4   2   6       54.14       54.68      2.37 o
  -3   2   6      256.57      278.81      6.68 o
  -2   2   6      179.06      187.02      2.88 o
  -1   2   6     2126.40     2073.69     15.51 o
   0   2   6       92.62       91.05      1.44 o
   1   2   6     1625.59     1671.89     22.10 o
   2   2   6      143.80      143.34      2.37 o
   3   2   6      183.88      182.13      5.25 o
   4   2   6      112.34      112.47      3.09 o
   5   2   6       41.91       44.14      2.19 o
   6   2   6        5.35        6.01      1.73 o
  -6   3   6        4.02        3.26      1.11 o
  -5   3   6        3.27        3.60      1.42 o
  -4   3   6      178.63      167.70      3.57 o
  -3   3   6       67.01       67.33      2.56 o
  -2   3   6     1475.93     1548.66     21.10 o
  -1   3   6      436.38      449.05     13.24 o
   0   3   6     1633.53     1589.26     12.05 o
   1   3   6     2158.58     2220.75     40.96 o
   2   3   6      278.00      261.70      4.95 o
   3   3   6       98.12       96.26      2.48 o
   4   3   6      188.12      185.07      3.89 o
   5   3   6       40.91       39.79      2.06 o
   6   3   6        8.22        7.85      1.70 o
  -6   4   6       42.14       39.66      2.69 o
  -5   4   6       25.14       20.29      1.74 o
  -4   4   6      146.51      149.47      2.91 o
  -3   4   6       49.11       48.35      2.66 o
  -2   4   6      262.34      244.12      4.41 o
  -1   4   6       24.51       29.85      1.25 o
   0   4   6     2225.75     2220.22     17.92 o
   1   4   6        9.46        7.87      0.78 o
   2   4   6      377.45      371.39      3.79 o
   3   4   6       66.17       68.21      3.03 o
   4   4   6      448.56      467.25      8.11 o
   5   4   6       23.79       24.20      1.68 o
  -6   5   6        5.07        5.00      1.21 o
  -5   5   6        6.46        4.89      1.03 o
  -4   5   6      143.16      149.25      2.98 o
  -3   5   6      153.51      159.10      5.02 o
  -2   5   6      516.39      514.53      5.72 o
  -1   5   6      433.51      429.61      4.39 o
   0   5   6     1113.15     1207.72     10.18 o
   1   5   6      658.02      620.53      5.37 o
   2   5   6        5.03        4.30      1.30 o
   3   5   6      270.65      266.95      3.71 o
   4   5   6      123.08      127.96      2.38 o
   5   5   6       25.52       28.51      1.62 o
  -5   6   6      107.26      107.68      3.58 o
  -4   6   6        5.38        5.16      0.95 o
  -3   6   6       16.10       14.89      1.06 o
  -2   6   6       49.41       50.98      2.23 o
  -1   6   6      610.85      564.62      7.31 o
   0   6   6       65.19       64.84      3.01 o
   1   6   6      348.21      362.95      5.37 o
   2   6   6       24.99       26.03      2.28 o
   3   6   6       67.37       64.02      1.50 o
   4   6   6       49.89       50.59      2.01 o
   5   6   6       46.06       51.14      2.30 o
  -5   7   6       19.73       15.82      1.19 o
  -4   7   6       25.65       24.46      1.67 o
  -3   7   6      118.67      119.66      3.01 o
  -2   7   6      339.73      326.58      3.88 o
  -1   7   6       12.82       12.64      1.62 o
   0   7   6      189.71      181.04      5.36 o
   1   7   6      319.79      344.86     11.03 o
   2   7   6       72.38       76.83      2.19 o
   3   7   6      316.37      340.11      3.76 o
   4   7   6        8.49        7.49      1.56 o
   5   7   6        9.11       11.12      1.85 o
  -5   8   6        1.73        1.33      1.38 o
  -4   8   6        2.24        1.70      1.26 o
  -3   8   6        1.22        1.13      0.97 o
  -2   8   6      172.46      170.19      4.26 o
  -1   8   6       56.41       52.65      1.92 o
   0   8   6       99.65       95.08      2.96 o
   1   8   6       16.85       17.34      1.40 o
   2   8   6      123.40      135.88      3.06 o
   3   8   6       52.67       54.43      2.11 o
   4   8   6       40.19       34.10      2.28 o
  -4   9   6       47.54       49.42      3.85 o
  -3   9   6        7.65        6.11      1.28 o
  -2   9   6      509.25      523.74     15.01 o
  -1   9   6      458.02      466.11      6.24 o
   0   9   6        5.79        5.94      0.92 o
   1   9   6       81.18       78.76      2.39 o
   2   9   6        1.44        1.29      0.75 o
   3   9   6       14.54       17.28      1.33 o
   4   9   6       85.34       78.63      2.71 o
  -4  10   6       12.50       12.80      0.97 o
  -3  10   6       26.72       25.74      1.61 o
  -2  10   6        1.86        2.52      0.89 o
  -1  10   6      222.72      248.93      4.03 o
   0  10   6       33.83       30.42      1.71 o
   1  10   6       39.11       35.75      2.00 o
   2  10   6        5.20        5.06      0.93 o
   3  10   6        2.06        2.71      0.94 o
  -3  11   6       85.89       91.73      2.32 o
  -2  11   6        9.85       10.41      0.92 o
  -1  11   6        9.90       10.47      1.36 o
   0  11   6        3.13        3.58      1.53 o
   1  11   6        5.86        4.59      0.96 o
   2  11   6       24.49       23.91      1.19 o
   3  11   6        3.67        5.75      0.94 o
  -2  12   6       23.27       21.67      1.08 o
  -1  12   6        2.65        3.07      0.97 o
   0  12   6       25.74       27.14      2.02 o
   1  12   6        8.93        7.30      0.88 o
   2  12   6        5.67        7.02      0.79 o
  -1  13   6       13.60       13.99      1.22 o
   0  13   6        4.45        4.16      0.94 o
  -2 -12   7        7.29        5.79      0.90 o
  -1 -12   7        0.83        0.12      0.63 o
   0 -12   7       11.08       12.48      1.12 o
   1 -12   7       24.29       22.69      1.12 o
   2 -12   7        5.74        7.17      1.12 o
  -3 -11   7       21.17       20.62      1.58 o
  -2 -11   7       41.99       46.81      1.71 o
  -1 -11   7       33.32       35.80      1.64 o
   0 -11   7        1.54        1.06      0.87 o
   1 -11   7        5.92        6.83      1.02 o
   2 -11   7       26.31       25.09      1.55 o
   3 -11   7        1.26        1.68      0.86 o
  -4 -10   7       10.03       10.00      1.79 o
  -3 -10   7        3.38        2.73      0.75 o
  -2 -10   7      134.76      138.06      2.64 o
  -1 -10   7       13.48       14.95      1.22 o
   0 -10   7       55.25       54.34      2.08 o
   1 -10   7       71.39       71.89      2.79 o
   2 -10   7       25.17       25.19      1.37 o
   3 -10   7       14.16       14.84      1.18 o
  -4  -9   7        2.39        2.35      0.76 o
  -3  -9   7       17.15       14.80      1.10 o
  -2  -9   7      197.79      195.87      2.71 o
  -1  -9   7      128.72      124.37      2.45 o
   0  -9   7       59.31       56.27      1.91 o
   1  -9   7       24.25       30.18      1.48 o
   2  -9   7       20.86       17.91      1.21 o
   3  -9   7        4.60        4.08      1.06 o
   4  -9   7        6.09        6.47      0.83 o
  -5  -8   7       28.02       22.80      1.26 o
  -4  -8   7        0.32       -0.02      0.88 o
  -3  -8   7       67.96       63.72      1.72 o
  -2  -8   7      193.90      186.08      2.53 o
  -1  -8   7     1116.61     1161.16     11.29 o
   0  -8   7       69.73       68.90      2.67 o
   1  -8   7      165.16      163.15      5.17 o
   2  -8   7       71.07       71.50      1.83 o
   3  -8   7       47.38       47.38      1.82 o
   4  -8   7       15.96       17.59      1.40 o
  -5  -7   7       11.05        8.20      1.31 o
  -4  -7   7       32.77       31.15      1.64 o
  -3  -7   7      120.93      120.26      2.06 o
  -2  -7   7      733.14      781.06      8.05 o
  -1  -7   7      192.39      182.01      5.54 o
   0  -7   7       56.02       54.01      2.82 o
   1  -7   7        5.40        4.36      1.37 o
   2  -7   7      260.96      258.54      2.99 o
   3  -7   7       19.48       20.59      0.88 o
   4  -7   7       11.37       10.74      1.19 o
   5  -7   7       19.98       23.45      1.76 o
  -5  -6   7        9.81        7.90      1.43 o
  -4  -6   7      156.98      149.60      5.01 o
  -3  -6   7        4.41        5.45      0.66 o
  -2  -6   7       22.61       19.75      1.58 o
  -1  -6   7       46.26       44.38      2.64 o
   0  -6   7       16.32       13.00      1.54 o
   1  -6   7      200.76      192.16      4.20 o
   2  -6   7      625.96      622.85      7.00 o
   3  -6   7       10.06        8.35      0.72 o
   4  -6   7       68.03       68.34      2.57 o
   5  -6   7       10.53       12.48      1.65 o
  -6  -5   7        7.75        7.66      1.47 o
  -5  -5   7       94.15       78.27      4.36 o
  -4  -5   7       43.06       39.60      1.55 o
  -3  -5   7        2.93        2.65      0.62 o
  -2  -5   7       25.07       27.33      1.05 o
  -1  -5   7      492.68      504.12      6.34 o
   0  -5   7       83.89       88.19      2.76 o
   1  -5   7      125.44      115.64      3.07 o
   2  -5   7       28.28       28.92      1.53 o
   3  -5   7      176.09      171.87      3.07 o
   4  -5   7      258.13      268.87      3.72 o
   5  -5   7       50.98       50.85      2.49 o
  -6  -4   7       29.95       34.15      2.62 o
  -5  -4   7       53.95       55.70      3.87 o
  -4  -4   7       24.62       23.13      1.18 o
  -3  -4   7      105.17       97.09      3.00 o
  -2  -4   7       26.11       28.09      0.92 o
  -1  -4   7     6711.35     6799.56     63.79 o
   0  -4   7       63.90       66.54      2.19 o
   1  -4   7     1870.31     1888.40     23.33 o
   2  -4   7       88.39       83.11      1.94 o
   3  -4   7       36.34       33.03      1.13 o
   4  -4   7       76.25       78.54      3.54 o
   5  -4   7       89.23       95.35      3.41 o
  -5  -3   7       63.40       61.97      4.23 o
  -4  -3   7       18.09       19.77      1.04 o
  -3  -3   7       77.24       70.51      2.68 o
  -2  -3   7     2755.24     2940.09     17.97 o
  -1  -3   7      154.49      137.99      1.89 o
   0  -3   7     1673.62     1717.92      8.53 o
   1  -3   7      559.16      577.38      6.01 o
   2  -3   7      452.15      464.86      3.77 o
   3  -3   7       24.49       24.06      1.60 o
   4  -3   7      134.43      131.29      3.05 o
   5  -3   7       29.02       27.37      2.95 o
  -6  -2   7       20.52       18.67      2.32 o
  -5  -2   7        3.92        4.43      1.01 o
  -4  -2   7      235.73      239.69      3.30 o
  -3  -2   7      102.50       96.77      2.79 o
  -2  -2   7     3409.29     3408.13     41.31 o
  -1  -2   7        7.21        6.11      0.48 o
   0  -2   7       95.26      108.20      1.58 o
   1  -2   7       66.00       65.86      1.26 o
   2  -2   7     4061.83     4148.50     26.45 o
   3  -2   7        9.69        9.64      1.75 o
   4  -2   7      207.71      203.11      6.11 o
   5  -2   7       11.85       10.15      1.62 o
   6  -2   7       13.58       15.31      1.62 o
  -6  -1   7       10.26       11.37      2.13 o
  -5  -1   7      216.61      208.17      4.08 o
  -4  -1   7      536.48      543.94      6.31 o
  -3  -1   7      290.72      264.91      3.79 o
  -2  -1   7      191.44      179.12      2.20 o
  -1  -1   7      347.17      344.76      6.87 o
   0  -1   7      626.24      645.13      9.22 o
   1  -1   7      732.65      741.45      6.57 o
   2  -1   7      338.71      346.54      7.82 o
   3  -1   7       43.43       39.08      1.95 o
   4  -1   7       56.78       58.37      1.80 o
   5  -1   7       30.73       30.22      1.83 o
   6  -1   7        9.56       10.15      1.67 o
  -6   0   7       17.52       21.94      2.58 o
  -5   0   7        6.98        7.21      1.01 o
  -4   0   7      236.90      232.83      2.91 o
  -3   0   7      459.02      513.81      8.11 o
  -2   0   7       59.23       51.96      1.23 o
  -1   0   7       14.89       22.93      0.96 o
   0   0   7        0.37        0.75      0.56 o
   1   0   7     5346.01     4942.37     47.55 o
   2   0   7       18.53       16.69      1.17 o
   3   0   7      235.89      269.67      5.43 o
   4   0   7       48.82       47.82      2.24 o
   5   0   7       61.71       65.87      3.86 o
   6   0   7       20.61       21.31      2.26 o
  -6   1   7        9.00        9.54      1.35 o
  -5   1   7      237.81      216.36      4.17 o
  -4   1   7      590.37      604.12      8.46 o
  -3   1   7      254.56      240.68      3.20 o
  -2   1   7      200.70      197.79      3.87 o
  -1   1   7      354.47      331.13      5.95 o
   0   1   7      635.62      635.95      6.47 o
   1   1   7      696.03      706.46     11.40 o
   2   1   7      320.73      334.72      7.71 o
   3   1   7       30.83       27.81      1.48 o
   4   1   7       60.61       59.38      2.08 o
   5   1   7       37.71       39.06      2.13 o
   6   1   7       11.90       12.89      2.15 o
  -6   2   7       18.84       17.13      2.45 o
  -5   2   7        2.64        1.37      1.45 o
  -4   2   7      263.47      271.64      5.24 o
  -3   2   7      100.90       99.05      3.28 o
  -2   2   7     3421.86     3447.80     41.07 o
  -1   2   7       10.29        9.23      0.93 o
   0   2   7       69.05       82.57      2.04 o
   1   2   7       75.71       78.89      1.37 o
   2   2   7     4165.74     4135.64     90.86 o
   3   2   7        9.20       10.22      1.66 o
   4   2   7      230.71      228.00      5.36 o
   5   2   7        8.85        8.44      1.41 o
   6   2   7       13.52       13.43      2.21 o
  -6   3   7       77.34       76.09      2.56 o
  -5   3   7       62.05       61.59      7.62 o
  -4   3   7       19.40       20.18      1.28 o
  -3   3   7       75.20       69.06      2.89 o
  -2   3   7     2857.80     2905.91     48.92 o
  -1   3   7      167.54      155.76      3.13 o
   0   3   7     1671.93     1732.57     10.68 o
   1   3   7      591.89      646.55      7.77 o
   2   3   7      489.85      498.76      4.62 o
   3   3   7       37.03       35.18      2.40 o
   4   3   7      126.58      127.96      3.71 o
   5   3   7       27.97       25.19      1.79 o
   6   3   7       14.25       14.04      1.92 o
  -6   4   7       29.90       31.39      2.43 o
  -5   4   7       47.96       50.41      3.28 o
  -4   4   7       25.57       24.54      1.43 o
  -3   4   7      103.55       94.06      3.01 o
  -2   4   7       18.74       20.43      1.57 o
  -1   4   7     6852.98     6902.83     61.56 o
   0   4   7       47.05       47.98      1.13 o
   1   4   7     2026.42     2045.26     17.75 o
   2   4   7       89.61       85.25      1.97 o
   3   4   7       54.84       54.21      2.00 o
   4   4   7       70.48       73.79      2.07 o
   5   4   7       88.04       89.79      2.70 o
  -6   5   7        8.19       11.12      1.45 o
  -5   5   7       95.55       88.66      2.36 o
  -4   5   7       50.14       46.93      2.13 o
  -3   5   7        7.66        9.32      0.97 o
  -2   5   7       18.07       22.64      1.49 o
  -1   5   7      508.06      522.04      7.78 o
   0   5   7       90.04       92.51      1.99 o
   1   5   7      128.07      122.99      2.80 o
   2   5   7       26.69       26.98      1.35 o
   3   5   7      187.96      185.64      3.95 o
   4   5   7      271.19      295.98      6.34 o
   5   5   7       47.81       49.19      2.09 o
  -5   6   7        8.24        6.90      1.09 o
  -4   6   7      154.52      146.40      3.87 o
  -3   6   7        2.78        3.38      1.04 o
  -2   6   7       44.63       45.89      3.33 o
  -1   6   7       50.11       48.53      2.52 o
   0   6   7       12.08        9.92      1.48 o
   1   6   7      193.81      192.96      3.78 o
   2   6   7      595.44      575.97      9.01 o
   3   6   7       14.26       12.82      1.29 o
   4   6   7       63.78       65.76      2.60 o
   5   6   7       10.95       11.51      1.89 o
  -5   7   7        9.43        8.83      1.04 o
  -4   7   7       40.36       37.07      1.88 o
  -3   7   7      131.82      131.45      3.71 o
  -2   7   7      731.03      751.96      6.75 o
  -1   7   7      184.79      181.42      4.69 o
   0   7   7       54.76       58.45      4.93 o
   1   7   7        5.91        5.09      1.40 o
   2   7   7      271.79      264.31      4.91 o
   3   7   7       14.82       15.85      1.20 o
   4   7   7       15.20       14.91      1.73 o
   5   7   7       18.01       18.97      2.04 o
  -4   8   7        0.51       -0.20      1.24 o
  -3   8   7       71.21       70.54      2.07 o
  -2   8   7      190.38      191.15      3.50 o
  -1   8   7     1055.46     1103.84     15.38 o
   0   8   7       74.99       77.24      2.21 o
   1   8   7      169.43      171.63      3.54 o
   2   8   7       61.39       65.51      1.92 o
   3   8   7       50.84       49.89      1.59 o
   4   8   7       13.64       13.11      1.58 o
  -4   9   7        2.86        2.60      0.84 o
  -3   9   7       19.49       18.15      1.53 o
  -2   9   7      192.99      192.13      4.74 o
  -1   9   7      135.93      132.80      3.04 o
   0   9   7       59.28       55.24      2.06 o
   1   9   7       26.60       28.40      1.63 o
   2   9   7       17.41       15.92      1.00 o
   3   9   7        6.51        7.13      1.19 o
  -4  10   7       11.25       11.67      1.54 o
  -3  10   7        2.25        2.14      0.85 o
  -2  10   7      141.43      146.25      3.16 o
  -1  10   7       18.36       18.63      1.40 o
   0  10   7       51.19       47.46      2.31 o
   1  10   7       74.72       77.26      2.76 o
   2  10   7       22.35       20.91      1.34 o
   3  10   7       12.97       13.06      1.02 o
  -3  11   7       21.25       22.27      1.38 o
  -2  11   7       42.72       47.19      1.48 o
  -1  11   7       32.59       36.42      1.65 o
   0  11   7        1.72        1.55      1.40 o
   1  11   7        6.15        6.18      0.94 o
   2  11   7       25.01       24.83      1.12 o
   3  11   7        1.55        1.47      0.87 o
  -2  12   7        6.41        5.73      0.71 o
  -1  12   7        1.69        1.19      0.72 o
   0  12   7       11.58       12.44      1.56 o
   1  12   7       24.89       23.25      1.38 o
   2  12   7        6.91        6.53      0.85 o
   0  13   7        1.07        1.59      1.51 o
  -2 -12   8        0.82        0.96      0.76 o
  -1 -12   8        1.36        2.26      0.70 o
   0 -12   8        5.20        4.20      0.89 o
   1 -12   8        2.15        1.08      0.98 o
   2 -12   8        8.52        7.28      0.99 o
  -3 -11   8        5.17        6.67      1.15 o
  -2 -11   8       25.06       24.00      1.51 o
  -1 -11   8       24.69       25.26      1.42 o
   0 -11   8       15.74       16.97      1.45 o
   1 -11   8       33.30       32.48      2.37 o
   2 -11   8       15.42       16.94      1.11 o
   3 -11   8       29.94       29.54      2.18 o
  -3 -10   8        1.73        1.56      0.81 o
  -2 -10   8        3.75        2.18      0.82 o
  -1 -10   8       44.08       47.74      1.95 o
   0 -10   8        0.15        0.24      1.20 o
   1 -10   8        1.96        0.97      0.88 o
   2 -10   8        6.42        6.16      1.10 o
   3 -10   8        0.83        0.01      0.78 o
  -4  -9   8       24.75       27.48      1.60 o
  -3  -9   8       13.53       13.98      1.29 o
  -2  -9   8      188.35      193.47      2.97 o
  -1  -9   8      102.36      109.43      2.28 o
   0  -9   8       45.42       43.19      1.93 o
   1  -9   8      245.49      240.80      4.14 o
   2  -9   8        3.91        3.06      1.16 o
   3  -9   8        6.54        7.51      1.08 o
   4  -9   8        9.71        6.98      0.84 o
  -5  -8   8        9.87        6.96      1.65 o
  -4  -8   8       30.44       29.93      1.52 o
  -3  -8   8        4.77        3.65      1.08 o
  -2  -8   8      107.32      105.06      2.27 o
  -1  -8   8       29.46       31.27      1.56 o
   0  -8   8      287.98      301.16      3.87 o
   1  -8   8       29.84       27.09      1.70 o
   2  -8   8       89.22       81.12      2.48 o
   3  -8   8       41.66       40.87      1.42 o
   4  -8   8       85.72       93.45      2.58 o
  -5  -7   8       74.25       73.92      2.54 o
  -4  -7   8        1.04        0.24      1.00 o
  -3  -7   8      227.27      223.35      3.87 o
  -2  -7   8      553.19      547.15      4.81 o
  -1  -7   8      493.89      497.17      6.00 o
   0  -7   8      283.35      279.65      6.50 o
   1  -7   8       38.05       37.92      1.56 o
   2  -7   8       64.83       67.38      2.07 o
   3  -7   8      158.60      157.17      2.61 o
   4  -7   8        5.22        5.05      1.07 o
   5  -7   8        0.32        0.37      0.99 o
  -5  -6   8       24.61       22.68      1.86 o
  -4  -6   8       31.14       27.59      1.40 o
  -3  -6   8       97.72       95.38      1.91 o
  -2  -6   8        1.36        2.45      1.02 o
  -1  -6   8       37.47       37.27      2.52 o
   0  -6   8       23.83       21.40      1.87 o
   1  -6   8      257.11      264.09      4.99 o
   2  -6   8        3.36        5.22      1.03 o
   3  -6   8      809.72      825.02     10.90 o
   4  -6   8        1.61        1.67      1.02 o
   5  -6   8       36.84       38.17      1.98 o
  -5  -5   8       54.33       46.10      3.39 o
  -4  -5   8       18.02       16.47      1.08 o
  -3  -5   8       52.56       48.86      1.30 o
  -2  -5   8      521.55      516.65      6.36 o
  -1  -5   8      325.01      314.45      5.84 o
   0  -5   8       40.18       37.31      1.97 o
   1  -5   8      268.64      255.63      5.53 o
   2  -5   8      142.94      143.01      4.44 o
   3  -5   8       42.41       40.05      1.64 o
   4  -5   8       16.31       17.81      1.36 o
   5  -5   8       24.65       26.21      1.95 o
  -6  -4   8       27.95       27.23      2.27 o
  -5  -4   8       29.12       29.00      2.99 o
  -4  -4   8       60.16       56.80      1.65 o
  -3  -4   8       43.18       40.13      1.81 o
  -2  -4   8      390.28      361.23      3.43 o
  -1  -4   8        1.74        1.47      0.74 o
   0  -4   8     1744.56     1935.52     34.91 o
   1  -4   8       30.21       29.86      1.62 o
   2  -4   8       13.79       12.11      1.31 o
   3  -4   8       45.40       43.09      1.30 o
   4  -4   8       37.55       38.34      1.74 o
   5  -4   8       13.35       14.87      1.74 o
  -6  -3   8       12.37       14.09      2.04 o
  -5  -3   8       98.90      104.69      5.22 o
  -4  -3   8       78.89       77.87      2.01 o
  -3  -3   8      116.79      108.34      2.66 o
  -2  -3   8      144.38      152.51      2.53 o
  -1  -3   8        9.91       10.80      0.82 o
   0  -3   8     1388.83     1323.05     23.00 o
   1  -3   8      875.59      903.09      9.19 o
   2  -3   8     1424.49     1387.04     13.15 o
   3  -3   8      178.23      179.86     11.18 o
   4  -3   8       72.61       72.40      2.07 o
   5  -3   8       53.51       46.86      3.64 o
  -6  -2   8       18.44       19.40      2.26 o
  -5  -2   8      150.15      150.21      6.15 o
  -4  -2   8      202.55      204.78      2.81 o
  -3  -2   8        4.15        2.62      0.92 o
  -2  -2   8       68.75       63.54      1.66 o
  -1  -2   8       48.26       59.45      2.19 o
   0  -2   8       30.70       27.58      0.92 o
   1  -2   8      624.32      652.67      5.09 o
   2  -2   8      301.49      302.39      3.07 o
   3  -2   8      236.56      240.28      8.84 o
   4  -2   8      104.84      102.26      2.35 o
   5  -2   8       28.56       23.11      2.03 o
  -6  -1   8       10.53       12.90      2.15 o
  -5  -1   8      111.18      102.99      3.09 o
  -4  -1   8      500.31      513.52      5.69 o
  -3  -1   8      676.55      689.66      7.02 o
  -2  -1   8      399.47      395.30      3.43 o
  -1  -1   8      318.41      311.00      4.17 o
   0  -1   8      511.26      501.33      5.82 o
   1  -1   8      159.30      169.70      6.69 o
   2  -1   8       63.26       62.52      1.82 o
   3  -1   8      124.92      118.63      3.62 o
   4  -1   8      228.51      225.35      3.81 o
   5  -1   8       14.67       14.31      1.54 o
   6  -1   8       11.09       11.95      1.55 o
  -6   0   8       10.04       12.91      2.01 o
  -5   0   8       34.62       33.59      1.64 o
  -4   0   8      268.54      264.23      4.86 o
  -3   0   8      246.72      243.84      5.66 o
  -2   0   8     1449.56     1460.72     12.64 o
  -1   0   8        6.62        4.98      0.76 o
   0   0   8      694.50      760.77     12.61 o
   1   0   8        5.06        6.13      0.70 o
   2   0   8      732.84      826.35     10.10 o
   3   0   8       77.82       72.21      2.91 o
   4   0   8      227.16      222.86      4.14 o
   5   0   8       20.35       18.23      1.71 o
   6   0   8       24.30       29.34      2.40 o
  -6   1   8       10.21       13.75      1.43 o
  -5   1   8      116.13      108.99      4.41 o
  -4   1   8      544.09      568.88     13.16 o
  -3   1   8      660.06      683.18      5.95 o
  -2   1   8      415.20      440.61      6.12 o
  -1   1   8      406.18      379.12      5.04 o
   0   1   8      564.27      555.32      8.15 o
   1   1   8      109.86      119.08      1.86 o
   2   1   8       46.93       49.57      1.90 o
   3   1   8      136.31      136.11      3.17 o
   4   1   8      231.58      226.47      4.43 o
   5   1   8       11.79       10.22      1.49 o
   6   1   8       11.42       10.92      1.83 o
  -6   2   8       19.90       20.74      1.58 o
  -5   2   8      138.83      147.36      6.26 o
  -4   2   8      214.71      219.28      3.73 o
  -3   2   8        8.20        9.41      1.38 o
  -2   2   8       81.56       76.72      2.25 o
  -1   2   8       46.24       58.41      1.51 o
   0   2   8       31.10       30.67      1.33 o
   1   2   8      616.49      668.79     10.64 o
   2   2   8      284.85      286.08      5.28 o
   3   2   8      275.82      284.32      4.41 o
   4   2   8      106.95      104.30      3.21 o
   5   2   8       31.02       27.07      1.85 o
   6   2   8        1.20        1.07      1.35 o
  -6   3   8       10.92       13.44      1.35 o
  -5   3   8       95.74       99.62      4.57 o
  -4   3   8       68.81       67.10      2.31 o
  -3   3   8      109.62       99.93      5.17 o
  -2   3   8      210.15      212.07      4.45 o
  -1   3   8        2.56        5.99      0.81 o
   0   3   8     1233.41     1199.55     11.92 o
   1   3   8      791.93      839.28      7.77 o
   2   3   8     1470.37     1438.00     24.64 o
   3   3   8      167.70      173.96      6.41 o
   4   3   8       62.34       62.94      2.50 o
   5   3   8       48.06       42.48      2.79 o
  -6   4   8       30.98       28.39      2.35 o
  -5   4   8       26.14       25.94      3.78 o
  -4   4   8       61.67       63.95      2.02 o
  -3   4   8       38.79       39.93      2.43 o
  -2   4   8      354.41      323.73      7.17 o
  -1   4   8        3.17        2.89      0.87 o
   0   4   8     1792.85     2004.41     19.83 o
   1   4   8       30.83       29.87      1.28 o
   2   4   8        7.58       14.88      4.09 o
   3   4   8       48.64       48.28      1.56 o
   4   4   8       33.54       37.22      1.79 o
   5   4   8       12.77       13.68      1.40 o
  -5   5   8       54.79       48.81      2.56 o
  -4   5   8       24.49       21.31      1.38 o
  -3   5   8       39.55       36.82      1.56 o
  -2   5   8      475.59      467.82      6.77 o
  -1   5   8      319.73      313.62      5.38 o
   0   5   8       28.97       26.23      1.24 o
   1   5   8      215.18      207.22      3.19 o
   2   5   8      156.59      151.14      6.45 o
   3   5   8       45.65       43.47      1.83 o
   4   5   8       14.05       15.61      1.33 o
   5   5   8       23.34       22.27      1.48 o
  -5   6   8       21.26       18.99      2.92 o
  -4   6   8       34.72       32.82      1.84 o
  -3   6   8      101.81       97.53      2.56 o
  -2   6   8        0.38        0.82      1.95 o
  -1   6   8       30.74       28.03      2.24 o
   0   6   8       21.62       19.95      1.70 o
   1   6   8      242.66      254.53      3.66 o
   2   6   8        2.65        4.15      1.05 o
   3   6   8      775.26      817.73      8.57 o
   4   6   8        3.86        1.87      1.97 o
   5   6   8       33.85       34.24      2.66 o
  -5   7   8       70.53       67.29      2.44 o
  -4   7   8        1.10        1.92      0.98 o
  -3   7   8      237.51      237.93      4.89 o
  -2   7   8      582.09      561.14     16.62 o
  -1   7   8      504.70      499.23     13.04 o
   0   7   8      274.68      271.63     12.81 o
   1   7   8       37.45       40.38      1.57 o
   2   7   8       62.87       66.39      2.14 o
   3   7   8      164.00      165.28      3.46 o
   4   7   8        7.16        7.54      2.07 o
   5   7   8        0.05       -0.19      1.06 o
  -4   8   8       28.02       27.61      2.05 o
  -3   8   8        3.10        2.48      1.07 o
  -2   8   8       95.16       90.19      3.08 o
  -1   8   8       28.15       29.98      1.61 o
   0   8   8      289.17      310.31      5.75 o
   1   8   8       25.84       21.98      1.46 o
   2   8   8       92.85       86.60      2.18 o
   3   8   8       34.05       33.19      1.96 o
   4   8   8       89.75       99.28      4.30 o
  -4   9   8       21.33       23.13      1.73 o
  -3   9   8        9.87       11.85      1.79 o
  -2   9   8      177.46      181.72      6.08 o
  -1   9   8      110.16      119.96      3.47 o
   0   9   8       47.79       48.82      2.01 o
   1   9   8      254.39      257.48      6.12 o
   2   9   8        3.57        2.98      0.77 o
   3   9   8        6.65        7.81      1.17 o
  -4  10   8       11.21        9.04      1.04 o
  -3  10   8        1.05       -0.38      1.20 o
  -2  10   8        4.18        2.93      0.93 o
  -1  10   8       39.63       40.37      1.84 o
   0  10   8        0.42        0.07      0.99 o
   1  10   8        2.66        1.04      1.48 o
   2  10   8        7.14        6.57      0.94 o
   3  10   8        0.65        0.50      0.79 o
  -3  11   8        4.81        4.78      1.04 o
  -2  11   8       26.35       27.82      1.76 o
  -1  11   8       23.72       22.62      1.36 o
   0  11   8       15.07       17.16      1.48 o
   1  11   8       31.42       31.05      1.77 o
   2  11   8       14.57       15.69      1.05 o
   3  11   8       32.48       27.57      2.09 o
  -2  12   8        1.34        0.73      0.68 o
  -1  12   8        1.32        1.13      0.81 o
   0  12   8        5.98        4.83      1.19 o
   1  12   8        3.00        2.94      0.99 o
  -2 -12   9        4.13        2.98      1.16 o
  -1 -12   9       22.86       23.65      1.31 o
   0 -12   9       12.80       11.80      1.01 o
   1 -12   9        4.92        4.48      1.04 o
  -3 -11   9        2.55        1.91      0.94 o
  -2 -11   9        1.84        2.67      0.69 o
  -1 -11   9        5.14        4.43      0.88 o
   0 -11   9        5.60        6.25      1.10 o
   1 -11   9       10.24        9.39      1.63 o
   2 -11   9        7.64        5.15      0.80 o
  -4 -10   9       33.08       39.54      2.40 o
  -3 -10   9        5.95        6.10      1.00 o
  -2 -10   9      139.71      139.08      2.58 o
  -1 -10   9       15.32       14.65      1.18 o
   0 -10   9       70.43       70.34      2.90 o
   1 -10   9       53.42       53.70      2.04 o
   2 -10   9        2.68        1.52      0.79 o
   3 -10   9        8.20        9.47      1.12 o
  -4  -9   9        7.68        9.10      1.38 o
  -3  -9   9       49.18       50.18      2.00 o
  -2  -9   9       37.40       36.13      1.63 o
  -1  -9   9        6.32        6.65      0.94 o
   0  -9   9       10.74        9.41      1.18 o
   1  -9   9       77.57       73.83      2.46 o
   2  -9   9       36.65       32.96      1.81 o
   3  -9   9        1.01        0.97      0.87 o
   4  -9   9       18.28       22.05      2.48 o
  -4  -8   9        0.08        0.61      0.86 o
  -3  -8   9      127.17      139.02      4.13 o
  -2  -8   9        7.08        7.15      0.97 o
  -1  -8   9      252.34      249.96      3.51 o
   0  -8   9      208.09      208.58      3.48 o
   1  -8   9       99.73      100.81      2.82 o
   2  -8   9       21.95       24.21      1.77 o
   3  -8   9        8.11        7.08      0.94 o
   4  -8   9       30.78       31.62      1.59 o
  -5  -7   9        2.20        2.95      1.02 o
  -4  -7   9       56.92       55.01      2.08 o
  -3  -7   9       20.44       19.40      1.41 o
  -2  -7   9     1042.61     1066.47     12.84 o
  -1  -7   9      268.96      258.84      3.51 o
   0  -7   9       59.04       55.34      2.03 o
   1  -7   9       48.42       48.00      2.08 o
   2  -7   9       60.04       59.68      1.81 o
   3  -7   9        1.27        1.42      0.78 o
   4  -7   9       12.07        9.11      1.08 o
  -5  -6   9        0.70        0.40      1.15 o
  -4  -6   9      145.25      136.55      3.50 o
  -3  -6   9       49.01       52.96      1.70 o
  -2  -6   9       20.67       23.45      1.19 o
  -1  -6   9       75.27       70.31      3.50 o
   0  -6   9      341.69      374.72      9.92 o
   1  -6   9       30.76       30.42      4.25 o
   2  -6   9      142.12      143.33      2.24 o
   3  -6   9       99.00      100.64      2.01 o
   4  -6   9       98.38       94.01      2.77 o
   5  -6   9       21.46       20.11      1.29 o
  -5  -5   9       10.56        9.78      1.96 o
  -4  -5   9       94.32       90.96      1.94 o
  -3  -5   9      312.83      321.64      5.58 o
  -2  -5   9      219.60      217.75      6.32 o
  -1  -5   9       78.91       82.93      3.03 o
   0  -5   9      205.11      204.54      5.36 o
   1  -5   9       78.62       79.70      6.87 o
   2  -5   9       78.61       73.35      2.56 o
   3  -5   9      399.51      397.02      4.65 o
   4  -5   9       88.50       80.82      2.74 o
   5  -5   9        2.69        3.04      0.99 o
  -6  -4   9       10.01        9.46      1.57 o
  -5  -4   9       41.59       37.03      3.16 o
  -4  -4   9       15.23       14.99      1.07 o
  -3  -4   9      213.92      214.70      4.49 o
  -2  -4   9       19.77       18.73      1.27 o
  -1  -4   9     2262.23     2145.38     25.05 o
   0  -4   9       56.92       63.89      4.42 o
   1  -4   9      225.65      217.42      4.94 o
   2  -4   9        7.57        9.22      1.47 o
   3  -4   9      250.10      256.15      4.19 o
   4  -4   9       94.18       89.14      3.06 o
   5  -4   9       43.18       40.32      2.81 o
  -6  -3   9        0.16       -0.37      1.29 o
  -5  -3   9       29.80       30.95      3.14 o
  -4  -3   9      199.45      204.39      3.19 o
  -3  -3   9       32.30       32.26      1.71 o
  -2  -3   9      249.15      244.81      3.35 o
  -1  -3   9      217.28      215.77      2.82 o
   0  -3   9      174.36      192.96      4.41 o
   1  -3   9      745.21      745.63     11.43 o
   2  -3   9     1121.05     1103.37     12.56 o
   3  -3   9      285.61      283.19      7.35 o
   4  -3   9       37.27       32.81      1.54 o
   5  -3   9       15.49       12.86      2.43 o
  -6  -2   9       17.58       20.31      2.22 o
  -5  -2   9       19.23       18.97      2.93 o
  -4  -2   9       89.96       97.32      2.20 o
  -3  -2   9       17.21       14.99      1.30 o
  -2  -2   9      243.62      250.34      3.25 o
  -1  -2   9        0.52        1.03      0.50 o
   0  -2   9     6431.88     6229.08     34.80 o
   1  -2   9       63.06       60.30      2.17 o
   2  -2   9     1468.20     1442.68     17.38 o
   3  -2   9        9.36       10.90      1.17 o
   4  -2   9      142.98      141.76      3.40 o
   5  -2   9       12.35       12.15      1.64 o
  -6  -1   9       27.14       29.66      2.56 o
  -4  -1   9      366.49      360.69      4.70 o
  -3  -1   9      327.86      303.62      7.79 o
  -2  -1   9       59.89       56.58      1.66 o
  -1  -1   9      211.21      224.07      3.65 o
   0  -1   9       54.21       57.77      1.32 o
   1  -1   9      368.52      377.27      4.50 o
   2  -1   9       45.01       48.87      1.54 o
   3  -1   9       57.63       56.05      2.05 o
   4  -1   9      188.13      180.16      3.01 o
   5  -1   9       31.97       30.97      1.85 o
  -6   0   9       11.95       12.76      2.01 o
  -5   0   9       18.48       18.21      1.89 o
  -4   0   9        1.59        2.56      0.86 o
  -3   0   9      147.11      136.42      2.66 o
  -2   0   9        0.08        0.00      0.77 o
  -1   0   9     3387.01     3122.92     62.73 o
   0   0   9        7.34        5.74      0.67 o
   1   0   9      146.29      137.88      2.35 o
   2   0   9       39.32       38.93      1.82 o
   3   0   9       93.29       78.66      3.12 o
   4   0   9       38.77       41.10      1.81 o
   5   0   9        1.32        1.18      1.17 o
  -6   1   9       27.74       28.27      1.71 o
  -5   1   9       79.26       70.42      3.18 o
  -4   1   9      352.42      347.22     10.95 o
  -3   1   9      342.54      330.92     10.02 o
  -2   1   9       57.13       56.73      1.79 o
  -1   1   9      188.51      188.21      5.06 o
   0   1   9       65.62       67.14      2.36 o
   1   1   9      325.38      332.72      4.29 o
   2   1   9       28.58       30.39      1.69 o
   3   1   9       64.55       64.74      2.30 o
   4   1   9      186.90      181.49      7.55 o
   5   1   9       28.87       28.78      1.89 o
  -6   2   9       17.39       16.30      2.11 o
  -5   2   9       16.36       16.23      1.97 o
  -4   2   9       72.43       75.06      2.42 o
  -3   2   9       19.36       16.72      1.57 o
  -2   2   9      289.99      300.09      5.77 o
  -1   2   9        1.46        1.95      1.02 o
   0   2   9     6426.38     6183.88     38.76 o
   1   2   9       63.45       63.35      1.62 o
   2   2   9     1382.55     1387.46     18.22 o
   3   2   9        8.30        8.33      1.05 o
   4   2   9      141.19      147.68      6.97 o
   5   2   9       13.58       12.87      1.44 o
  -6   3   9        0.53        0.35      0.93 o
  -5   3   9       31.53       28.99      2.26 o
  -4   3   9      195.84      199.03      4.66 o
  -3   3   9       39.54       39.22      2.99 o
  -2   3   9      245.98      247.86      6.15 o
  -1   3   9      206.80      212.39      3.71 o
   0   3   9      154.44      168.73      2.64 o
   1   3   9      767.19      799.09      8.30 o
   2   3   9     1141.65     1144.07     12.72 o
   3   3   9      270.57      274.24      8.13 o
   4   3   9       29.84       26.12      1.84 o
   5   3   9       11.84       12.35      1.45 o
  -6   4   9        8.96        8.10      1.50 o
  -5   4   9       34.45       30.13      3.72 o
  -4   4   9       15.32       17.21      1.56 o
  -3   4   9      252.57      267.04      3.56 o
  -2   4   9       14.38       11.25      2.01 o
  -1   4   9     2068.74     2059.75     14.07 o
   0   4   9       52.84       52.62      1.88 o
   1   4   9      171.22      165.11      3.50 o
   2   4   9       13.99       16.27      1.32 o
   3   4   9      262.70      274.50      6.65 o
   4   4   9       98.49       98.04      3.94 o
   5   4   9       44.42       41.87      2.25 o
  -5   5   9       15.94       14.90      1.70 o
  -4   5   9       94.16       88.38      2.45 o
  -3   5   9      299.57      298.80      3.86 o
  -2   5   9      218.07      214.89      4.62 o
  -1   5   9       67.09       69.10      2.48 o
   0   5   9      178.89      172.87      5.83 o
   1   5   9       68.64       72.87      2.11 o
   2   5   9      105.22       98.09      2.63 o
   3   5   9      417.24      425.35     12.37 o
   4   5   9      102.33      109.73      3.78 o
   5   5   9        2.44        2.49      0.95 o
  -5   6   9        0.45        1.42      1.18 o
  -4   6   9      166.62      155.49      3.40 o
  -3   6   9       46.89       48.18      1.96 o
  -2   6   9       38.87       43.36      1.89 o
  -1   6   9       66.64       69.34      2.98 o
   0   6   9      402.39      421.83      8.38 o
   1   6   9       30.09       31.32      1.73 o
   2   6   9      167.50      167.27      2.93 o
   3   6   9       82.94       86.78      4.02 o
   4   6   9       99.97       97.29      4.96 o
   5   6   9       21.77       18.35      2.20 o
  -5   7   9        2.80        2.81      1.02 o
  -4   7   9       59.36       53.00      2.53 o
  -3   7   9       19.89       20.75      1.80 o
  -2   7   9     1097.10     1169.42     10.08 o
  -1   7   9      272.77      258.80      3.55 o
   0   7   9       62.03       60.07      1.92 o
   1   7   9       52.86       53.76      1.70 o
   2   7   9       66.40       67.68      2.36 o
   3   7   9        0.25        0.87      0.87 o
   4   7   9       14.09       11.57      2.07 o
  -4   8   9        0.21        0.45      1.09 o
  -3   8   9      113.81      121.16      3.57 o
  -2   8   9       11.01       12.27      1.50 o
  -1   8   9      269.67      271.14      6.93 o
   0   8   9      209.23      214.04      5.10 o
   1   8   9       84.37       81.82      2.46 o
   2   8   9       18.90       20.04      1.45 o
   3   8   9        6.96        4.12      1.21 o
   4   8   9       29.46       29.82      2.57 o
  -4   9   9        7.65        8.44      1.19 o
  -3   9   9       45.98       48.25      2.75 o
  -2   9   9       36.90       33.62      2.08 o
  -1   9   9        8.51        7.85      1.07 o
   0   9   9       15.54       13.58      1.29 o
   1   9   9       76.15       76.14      4.38 o
   2   9   9       32.78       27.51      1.62 o
   3   9   9        1.76        2.00      0.83 o
  -3  10   9        4.82        5.35      1.26 o
  -2  10   9      124.49      122.72      3.33 o
  -1  10   9       16.59       20.98      1.45 o
   0  10   9       70.76       73.14      2.35 o
   1  10   9       60.19       59.88      3.24 o
   2  10   9        3.96        3.86      1.00 o
   3  10   9        6.28        5.40      0.88 o
  -3  11   9        2.05        1.98      0.84 o
  -2  11   9        1.72        1.67      0.77 o
  -1  11   9        5.32        4.60      0.91 o
   0  11   9        5.42        7.12      1.15 o
   1  11   9       10.95       10.29      1.60 o
   2  11   9        7.34        4.89      0.90 o
  -2  12   9        4.43        4.64      1.38 o
  -1  12   9       22.42       22.62      1.23 o
   0  12   9       15.81       16.87      1.55 o
   1  12   9        4.02        3.36      0.98 o
  -1 -12  10        0.10        0.22      0.80 o
   0 -12  10       66.25       73.06      2.51 o
   1 -12  10        1.69        1.55      0.81 o
  -3 -11  10       19.23       19.58      1.79 o
  -2 -11  10       24.88       24.53      1.03 o
  -1 -11  10       14.22       16.71      1.33 o
   0 -11  10       21.36       26.36      2.11 o
   1 -11  10       32.44       26.11      1.97 o
   2 -11  10       14.25       15.09      1.09 o
  -3 -10  10       13.41       14.38      1.23 o
  -2 -10  10        8.15        6.96      0.91 o
  -1 -10  10      193.84      198.38      3.42 o
   0 -10  10        8.11        6.12      1.02 o
   1 -10  10       32.68       32.43      1.64 o
   2 -10  10        7.60        7.99      1.01 o
   3 -10  10        0.60        0.78      0.99 o
  -4  -9  10       10.37       10.25      1.51 o
  -3  -9  10       17.32       18.13      1.32 o
  -2  -9  10       31.41       32.62      1.53 o
  -1  -9  10       62.31       58.60      1.94 o
   0  -9  10       50.80       43.89      2.26 o
   1  -9  10       19.24       18.05      1.47 o
   2  -9  10       18.35       18.25      1.46 o
   3  -9  10        2.23        3.07      1.02 o
   4  -9  10       41.65       45.36      2.68 o
  -4  -8  10       12.22       12.29      1.39 o
  -3  -8  10        8.89        8.80      1.09 o
  -2  -8  10       52.28       56.34      1.75 o
  -1  -8  10        3.94        5.87      0.98 o
   0  -8  10       92.11       94.49      2.59 o
   1  -8  10       52.10       51.56      2.15 o
   2  -8  10      311.29      325.78      4.88 o
   3  -8  10       43.77       43.16      1.85 o
   4  -8  10       14.89       14.08      1.47 o
  -5  -7  10       15.63       15.73      1.35 o
  -4  -7  10       20.40       19.85      1.36 o
  -3  -7  10       22.13       21.51      1.40 o
  -2  -7  10       36.81       37.62      1.40 o
  -1  -7  10      181.50      195.22      3.08 o
   0  -7  10      486.28      488.75      5.47 o
   1  -7  10       46.56       48.39      2.08 o
   2  -7  10      112.72      115.26      2.65 o
   3  -7  10      161.42      161.23      5.43 o
   4  -7  10        3.85        4.28      1.10 o
  -5  -6  10        0.41        0.70      1.06 o
  -4  -6  10       21.31       21.51      1.47 o
  -3  -6  10      184.22      180.66      2.93 o
  -2  -6  10      151.32      146.49      2.51 o
  -1  -6  10        2.86        2.24      1.72 o
   0  -6  10       13.95       17.68      3.89 o
   1  -6  10      345.38      329.36     10.76 o
   2  -6  10       38.88       35.89      1.47 o
   3  -6  10       51.09       55.07      1.82 o
   4  -6  10        9.22        8.68      1.36 o
   5  -6  10        2.19        2.41      1.05 o
  -5  -5  10        7.52        4.60      1.65 o
  -4  -5  10       88.81       88.57      2.10 o
  -3  -5  10      363.66      362.37      6.55 o
  -2  -5  10       30.57       32.49      1.81 o
  -1  -5  10      366.93      342.38      6.11 o
   0  -5  10      509.52      504.17     18.04 o
   1  -5  10      321.43      330.22     11.52 o
   2  -5  10      385.64      385.31      6.31 o
   3  -5  10      167.61      164.55      2.97 o
   4  -5  10      143.39      130.41      7.48 o
   5  -5  10       52.48       56.15      2.28 o
  -5  -4  10       15.77       14.70      1.64 o
  -4  -4  10       95.04       94.95      2.17 o
  -3  -4  10       65.68       65.01      2.51 o
  -2  -4  10      329.37      322.66      6.52 o
  -1  -4  10       20.58       21.87      1.81 o
   0  -4  10       35.36       26.41      4.25 o
   1  -4  10       25.24       24.51      1.92 o
   2  -4  10      122.72      137.70      6.96 o
   3  -4  10       29.05       27.79      1.44 o
   4  -4  10       46.83       39.40      2.59 o
   5  -4  10       33.71       33.11      2.02 o
  -6  -3  10        4.02        3.49      1.25 o
  -5  -3  10       19.47       21.37      2.71 o
  -4  -3  10       67.17       73.75      2.51 o
  -3  -3  10      109.14      102.93      2.22 o
  -2  -3  10      170.03      165.87      4.61 o
  -1  -3  10      167.33      172.07      3.17 o
   0  -3  10      226.18      213.99      5.55 o
   1  -3  10      573.48      578.51      6.35 o
   2  -3  10        1.17        0.78      1.33 o
   3  -3  10      157.92      159.14      3.43 o
   4  -3  10      115.78      110.31      4.05 o
   5  -3  10        2.11        2.33      1.19 o
  -6  -2  10       34.22       34.63      2.44 o
  -5  -2  10       17.11       20.08      2.79 o
  -4  -2  10      117.62      118.42      2.52 o
  -3  -2  10       83.04       84.08      3.47 o
  -2  -2  10       41.45       37.34      2.01 o
  -1  -2  10     3224.17     3516.38     20.97 o
   0  -2  10       27.86       26.13      1.19 o
   1  -2  10      477.20      485.69     11.06 o
   2  -2  10       26.74       26.63      1.36 o
   3  -2  10      366.00      369.85      4.51 o
   4  -2  10       15.34       14.65      1.30 o
   5  -2  10       29.37       25.31      2.03 o
  -6  -1  10       22.48       20.33      2.21 o
  -5  -1  10       83.02       79.38      4.76 o
  -4  -1  10      163.24      162.84      4.22 o
  -3  -1  10      406.42      388.01     22.05 o
  -2  -1  10      296.14      289.96      4.78 o
  -1  -1  10      816.08      822.70     11.88 o
   0  -1  10       23.69       28.98      1.18 o
   1  -1  10      629.24      652.48      8.75 o
   2  -1  10      189.58      186.65      3.95 o
   3  -1  10       43.12       40.84      1.47 o
   4  -1  10       33.82       35.37      1.68 o
   5  -1  10       28.88       23.48      2.62 o
  -6   0  10       30.59       35.09      2.60 o
  -5   0  10       26.01       25.93      2.14 o
  -4   0  10      202.08      201.85      3.30 o
  -3   0  10      236.17      230.99      5.79 o
  -2   0  10       63.62       72.47      2.19 o
  -1   0  10      157.40      158.23      3.86 o
   0   0  10        8.89        5.20      1.17 o
   1   0  10       59.01       61.00      1.96 o
   2   0  10     1370.71     1404.16     10.02 o
   3   0  10       51.23       45.91      1.69 o
   4   0  10        0.27        0.33      0.97 o
   5   0  10       19.20       14.70      1.50 o
  -6   1  10       22.65       24.02      2.31 o
  -5   1  10       75.36       68.12      3.33 o
  -4   1  10      179.96      183.10      3.16 o
  -3   1  10      451.11      450.48      7.13 o
  -2   1  10      277.18      265.35      4.49 o
  -1   1  10      761.72      758.84      7.65 o
   0   1  10       31.78       33.87      1.53 o
   1   1  10      720.16      752.27     12.45 o
   2   1  10      190.58      186.11      3.67 o
   3   1  10       33.37       30.65      1.24 o
   4   1  10       26.27       28.54      1.50 o
   5   1  10       28.54       25.80      1.75 o
  -6   2  10       32.60       33.45      1.90 o
  -5   2  10       17.95       20.00      1.95 o
  -4   2  10      127.88      126.93      3.09 o
  -3   2  10       76.64       70.28      2.62 o
  -2   2  10       36.30       35.34      2.22 o
  -1   2  10     3133.32     3419.10     25.89 o
   0   2  10       26.84       24.30      1.44 o
   1   2  10      499.79      535.80      9.90 o
   2   2  10       28.36       26.96      1.43 o
   3   2  10      348.22      358.36      3.65 o
   4   2  10       13.86       15.63      1.59 o
   5   2  10       29.36       26.78      1.76 o
  -6   3  10        3.83        3.67      0.91 o
  -5   3  10       23.77       23.25      2.24 o
  -4   3  10       78.84       80.60      2.62 o
  -3   3  10      108.51      103.54      2.55 o
  -2   3  10      213.44      206.43      4.13 o
  -1   3  10      211.58      211.44      3.90 o
   0   3  10      185.59      177.55      3.95 o
   1   3  10      530.70      560.75      8.12 o
   2   3  10        1.13        2.07      0.94 o
   3   3  10      174.19      179.20      3.55 o
   4   3  10      120.53      123.14     12.52 o
   5   3  10        3.19        3.83      1.07 o
  -5   4  10       13.06       14.03      1.78 o
  -4   4  10       89.52       91.04      2.77 o
  -3   4  10       71.10       69.17      2.10 o
  -2   4  10      372.34      362.11      7.16 o
  -1   4  10       24.70       24.90      1.56 o
   0   4  10       23.53       17.64      1.45 o
   1   4  10       21.20       21.63      1.35 o
   2   4  10      150.55      170.20      3.28 o
   3   4  10       37.89       38.87      1.49 o
   4   4  10       55.89       55.26      2.87 o
   5   4  10       35.65       33.82      1.76 o
  -5   5  10        5.83        4.48      1.59 o
  -4   5  10       83.81       82.92      2.39 o
  -3   5  10      364.37      359.43      5.14 o
  -2   5  10       35.43       39.00      2.11 o
  -1   5  10      344.27      328.40      7.45 o
   0   5  10      507.81      522.51      6.69 o
   1   5  10      329.27      330.37      4.44 o
   2   5  10      380.04      378.52      3.84 o
   3   5  10      147.52      150.47      2.95 o
   4   5  10      144.49      142.41      7.50 o
   5   5  10       53.27       52.44      1.81 o
  -5   6  10        0.07        0.30      1.46 o
  -4   6  10       22.39       22.83      4.19 o
  -3   6  10      171.25      173.52      5.22 o
  -2   6  10      141.44      133.04      3.84 o
  -1   6  10        8.00       11.20      2.05 o
   0   6  10       14.77       17.74      2.65 o
   1   6  10      358.00      344.54      6.69 o
   2   6  10       28.70       27.18      1.35 o
   3   6  10       56.92       57.06      1.96 o
   4   6  10        9.12        8.16      1.96 o
   5   6  10        2.05        1.83      1.08 o
  -5   7  10       15.68       13.99      1.73 o
  -4   7  10       24.70       21.27      2.95 o
  -3   7  10       20.58       22.65      1.56 o
  -2   7  10       57.62       60.14      2.27 o
  -1   7  10      192.75      199.94      3.35 o
   0   7  10      456.42      452.39      5.43 o
   1   7  10       45.16       45.79      1.67 o
   2   7  10      106.34      109.88      2.47 o
   3   7  10      173.56      172.98      3.12 o
   4   7  10        2.64        2.78      1.50 o
  -4   8  10       10.05       11.12      1.88 o
  -3   8  10        8.05        9.51      1.92 o
  -2   8  10       39.83       39.78      2.75 o
  -1   8  10        4.82        8.25      1.14 o
   0   8  10       79.73       80.58      2.47 o
   1   8  10       55.29       51.08      2.33 o
   2   8  10      308.71      315.79      4.02 o
   3   8  10       40.34       42.08      2.10 o
   4   8  10       13.32       15.45      1.84 o
  -4   9  10        9.02        8.68      1.14 o
  -3   9  10       19.62       20.21      1.96 o
  -2   9  10       34.21       33.01      2.31 o
  -1   9  10       49.81       48.19      2.01 o
   0   9  10       52.39       43.63      1.94 o
   1   9  10       25.16       21.33      1.46 o
   2   9  10       20.34       18.20      1.33 o
   3   9  10        2.52        1.26      0.81 o
  -3  10  10       14.00       14.91      1.56 o
  -2  10  10        8.00        6.00      1.16 o
  -1  10  10      209.48      219.01      3.74 o
   0  10  10        9.50        8.13      1.15 o
   1  10  10       27.84       26.82      2.32 o
   2  10  10        8.83        8.62      1.16 o
   3  10  10        0.33        0.10      0.87 o
  -3  11  10       18.64       19.42      1.31 o
  -2  11  10       21.65       22.72      1.51 o
  -1  11  10       14.11       16.67      1.15 o
   0  11  10       25.58       27.86      1.39 o
   1  11  10       31.06       27.40      2.01 o
   2  11  10       15.95       19.06      1.54 o
  -1  12  10        0.21        0.50      0.73 o
   0  12  10       62.40       67.76      2.40 o
   1  12  10        2.32        1.44      0.92 o
  -1 -12  11        9.82       10.18      1.09 o
   0 -12  11       21.77       21.93      1.47 o
   1 -12  11        0.35        0.96      1.11 o
  -2 -11  11       11.77       12.31      0.87 o
  -1 -11  11       26.49       26.13      1.49 o
   0 -11  11       36.07       37.21      2.24 o
   1 -11  11        2.00        1.46      0.88 o
   2 -11  11       12.60       12.94      0.95 o
  -3 -10  11        3.97        4.17      0.85 o
  -2 -10  11       12.66       12.28      0.88 o
  -1 -10  11       38.38       36.61      1.68 o
   0 -10  11       51.91       47.27      1.84 o
   1 -10  11        1.31        2.60      0.92 o
   2 -10  11       39.84       42.76      1.60 o
   3 -10  11       20.76       23.67      2.12 o
  -4  -9  11        4.13        5.30      1.02 o
  -3  -9  11       16.08       15.29      1.22 o
  -2  -9  11        5.37        5.43      0.97 o
  -1  -9  11        2.94        3.64      0.88 o
   0  -9  11       46.19       46.16      1.92 o
   1  -9  11       53.11       44.50      1.98 o
   2  -9  11       38.75       36.78      1.79 o
   3  -9  11       29.32       31.00      3.28 o
  -4  -8  11        0.25        0.04      0.96 o
  -3  -8  11        2.80        2.93      1.02 o
  -2  -8  11        1.06        0.94      0.81 o
  -1  -8  11       52.22       55.12      2.05 o
   0  -8  11       32.39       28.29      1.65 o
   1  -8  11       55.19       53.71      2.18 o
   2  -8  11       99.53       97.89      3.76 o
   3  -8  11       13.83       12.90      1.98 o
   4  -8  11        2.45        1.88      0.98 o
  -5  -7  11       14.40       14.83      2.10 o
  -4  -7  11       15.40       17.82      1.36 o
  -3  -7  11       17.17       15.48      1.38 o
  -2  -7  11       16.56       16.03      1.01 o
  -1  -7  11      251.88      242.24      3.45 o
   0  -7  11      418.22      428.83      8.26 o
   1  -7  11      220.45      218.92      3.91 o
   2  -7  11       60.59       60.89      2.24 o
   3  -7  11       30.81       35.38      1.77 o
   4  -7  11       10.49        9.96      1.14 o
  -5  -6  11        4.21        2.96      1.04 o
  -4  -6  11       68.17       60.21      2.07 o
  -3  -6  11        2.00        1.03      1.12 o
  -2  -6  11      966.52      947.56     10.17 o
  -1  -6  11        9.69        9.29      1.14 o
   0  -6  11      369.96      393.95      8.96 o
   1  -6  11       59.72       60.55      2.96 o
   2  -6  11       33.41       35.76      1.43 o
   3  -6  11       81.70       77.41      2.88 o
   4  -6  11        4.98        4.76      1.17 o
  -5  -5  11       65.38       67.18      3.75 o
  -4  -5  11       57.44       54.53      1.76 o
  -3  -5  11      822.76      833.76     36.22 o
  -2  -5  11      185.55      169.97      3.22 o
  -1  -5  11      579.10      582.89      8.17 o
   0  -5  11      453.25      536.30     19.27 o
   1  -5  11      157.49      161.38      8.69 o
   2  -5  11       53.92       51.60      1.74 o
   3  -5  11      132.23      129.14      3.56 o
   4  -5  11       13.59       12.81      1.47 o
   5  -5  11       23.77       24.56      1.53 o
  -5  -4  11       91.62       90.03      3.58 o
  -4  -4  11       22.62       21.87      1.38 o
  -3  -4  11       55.32       49.49      2.62 o
  -2  -4  11        2.21        2.71      1.68 o
  -1  -4  11      552.43      533.27      6.69 o
   0  -4  11       91.84       95.55      5.71 o
   1  -4  11      577.15      582.04      8.80 o
   2  -4  11       18.68       18.43      1.42 o
   3  -4  11     1060.58     1076.65     20.31 o
   4  -4  11       16.61       12.97      2.53 o
   5  -4  11       91.90      102.67      2.94 o
  -6  -3  11       27.63       33.10      2.07 o
  -5  -3  11       33.01       33.34      3.13 o
  -4  -3  11       12.53       13.51      1.29 o
  -3  -3  11        6.47        5.35      0.95 o
  -2  -3  11       42.57       43.53      1.94 o
  -1  -3  11       88.51       87.65      4.16 o
   0  -3  11      430.06      435.90     10.16 o
   1  -3  11      470.35      472.60     14.41 o
   2  -3  11      247.77      244.74      4.92 o
   3  -3  11      230.51      227.64      4.65 o
   4  -3  11      115.65      115.28      4.25 o
   5  -3  11      111.87      118.20      2.60 o
  -6  -2  11        3.54        5.06      1.33 o
  -5  -2  11        5.40        5.28      2.24 o
  -4  -2  11       48.78       51.86      1.98 o
  -3  -2  11       27.45       26.52      1.68 o
  -2  -2  11      549.58      515.53     15.08 o
  -1  -2  11        4.74        3.48      1.07 o
   0  -2  11      203.55      210.05      3.22 o
   1  -2  11        1.67        1.39      0.93 o
   2  -2  11      248.78      276.75      5.58 o
   3  -2  11      136.54      135.12      2.54 o
   4  -2  11       55.41       56.40      2.05 o
   5  -2  11       36.73       36.58      2.54 o
  -6  -1  11        2.13        1.83      1.32 o
  -5  -1  11       53.57       55.50      4.13 o
  -4  -1  11      230.91      234.95      5.66 o
  -3  -1  11       65.03       74.24      3.09 o
  -2  -1  11      278.39      298.10      4.25 o
  -1  -1  11      314.15      320.49      5.25 o
   0  -1  11       54.87       55.12      1.66 o
   1  -1  11      269.25      273.12      4.73 o
   2  -1  11      269.89      250.93      5.40 o
   3  -1  11        8.79        9.27      2.98 o
   4  -1  11       16.81       15.11      1.60 o
   5  -1  11       55.70       54.94      2.61 o
  -6   0  11        1.54        1.12      1.22 o
  -5   0  11       64.87       58.32      2.82 o
  -4   0  11       47.19       44.97      1.84 o
  -3   0  11     1356.11     1387.86     45.39 o
  -2   0  11       73.77       79.92      2.47 o
  -1   0  11     2799.97     2907.21     17.37 o
   0   0  11       31.12       30.57      1.14 o
   1   0  11      220.95      179.60      4.32 o
   2   0  11       18.67       21.20      1.72 o
   3   0  11        1.27        3.40      0.87 o
   4   0  11       70.41       68.80      2.21 o
   5   0  11        3.03        2.59      1.10 o
  -6   1  11        1.32        1.21      1.34 o
  -5   1  11       52.20       52.04      2.76 o
  -4   1  11      217.20      217.36      3.54 o
  -3   1  11       78.88       80.99      3.37 o
  -2   1  11      248.52      266.68      5.24 o
  -1   1  11      300.52      322.22      5.26 o
   0   1  11       54.30       57.74      2.58 o
   1   1  11      326.84      336.89      5.94 o
   2   1  11      257.85      237.82      4.64 o
   3   1  11        7.86       18.32      5.11 o
   4   1  11       22.65       21.48      1.23 o
   5   1  11       56.97       51.84      2.14 o
  -6   2  11        3.84        5.24      1.40 o
  -5   2  11        5.29        5.08      1.48 o
  -4   2  11       51.55       49.75      2.17 o
  -3   2  11       30.23       29.00      1.74 o
  -2   2  11      524.57      487.78      7.33 o
  -1   2  11        2.75        2.26      1.19 o
   0   2  11      251.32      264.63      4.30 o
   1   2  11        0.46        1.34      0.99 o
   2   2  11      263.82      290.48      5.19 o
   3   2  11      130.05      135.09      2.92 o
   4   2  11       56.16       57.60      2.21 o
   5   2  11       37.02       39.41      1.90 o
  -5   3  11       35.27       32.75      2.33 o
  -4   3  11        5.62        6.12      1.17 o
  -3   3  11        8.63        8.50      1.08 o
  -2   3  11       25.97       24.89      2.10 o
  -1   3  11      106.19      108.46      3.01 o
   0   3  11      384.86      392.25      6.03 o
   1   3  11      388.96      398.71      5.12 o
   2   3  11      241.09      236.80      3.89 o
   3   3  11      255.49      264.13      5.92 o
   4   3  11      116.02      119.91      3.80 o
   5   3  11      112.26      114.77      2.80 o
  -5   4  11       91.66       89.31      4.01 o
  -4   4  11       22.52       22.08      1.70 o
  -3   4  11       41.01       35.18      1.60 o
  -2   4  11        4.69        5.47      1.98 o
  -1   4  11      630.23      619.81      6.07 o
   0   4  11       88.72       88.34      4.60 o
   1   4  11      557.80      554.61      8.78 o
   2   4  11       28.03       27.09      1.44 o
   3   4  11     1072.20     1136.51     17.86 o
   4   4  11       23.73       26.92      3.29 o
   5   4  11       86.96       99.50      2.42 o
  -5   5  11       62.72       57.71      2.59 o
  -4   5  11       54.17       51.27      1.96 o
  -3   5  11      837.33      881.45     14.82 o
  -2   5  11      165.80      160.74      2.59 o
  -1   5  11      555.80      544.31      7.86 o
   0   5  11      492.10      526.83     13.84 o
   1   5  11      173.59      158.17      3.90 o
   2   5  11       62.29       61.23      1.75 o
   3   5  11      128.48      136.41      3.15 o
   4   5  11       10.43       10.16      1.64 o
   5   5  11       24.27       24.13      1.23 o
  -5   6  11        3.99        3.46      1.41 o
  -4   6  11       55.57       47.21      2.92 o
  -3   6  11        2.13        2.02      0.97 o
  -2   6  11      920.81      923.92     16.92 o
  -1   6  11       13.61       12.17      1.22 o
   0   6  11      337.78      341.75      4.66 o
   1   6  11       50.81       52.39      2.09 o
   2   6  11       38.37       39.49      1.57 o
   3   6  11       69.42       68.47      2.13 o
   4   6  11        5.29        4.55      1.67 o
   5   6  11        3.10        2.31      0.97 o
  -5   7  11       14.53       14.74      1.15 o
  -4   7  11       10.58       11.73      1.69 o
  -3   7  11       15.87       14.87      1.40 o
  -2   7  11       24.31       21.99      1.56 o
  -1   7  11      270.48      250.96      7.58 o
   0   7  11      409.77      413.13      8.02 o
   1   7  11      194.31      181.40      5.04 o
   2   7  11       65.14       63.15      1.77 o
   3   7  11       33.91       38.00      1.78 o
   4   7  11        9.63        7.96      1.66 o
  -4   8  11        0.25       -0.05      1.09 o
  -3   8  11        6.17        6.09      1.21 o
  -2   8  11        0.25        0.65      1.22 o
  -1   8  11       63.58       66.76      2.26 o
   0   8  11       35.45       32.62      1.69 o
   1   8  11       64.55       64.73      3.24 o
   2   8  11       94.98       93.96      2.57 o
   3   8  11       12.62       10.82      1.54 o
  -4   9  11        3.41        3.57      0.93 o
  -3   9  11       20.92       19.93      1.87 o
  -2   9  11        3.03        2.63      1.56 o
  -1   9  11        2.50        3.22      1.00 o
   0   9  11       50.59       47.21      1.98 o
   1   9  11       52.94       44.05      1.87 o
   2   9  11       43.88       39.68      2.08 o
   3   9  11       30.59       33.33      1.60 o
  -3  10  11        3.32        3.45      0.88 o
  -2  10  11       12.91       13.74      1.76 o
  -1  10  11       41.40       40.24      1.77 o
   0  10  11       46.59       40.84      1.77 o
   1  10  11        2.80        2.25      1.14 o
   2  10  11       40.94       44.71      1.85 o
   3  10  11       18.27       19.87      1.39 o
  -2  11  11       11.55       13.61      1.52 o
  -1  11  11       30.31       30.20      1.37 o
   0  11  11       35.02       33.38      1.39 o
   1  11  11        1.10        0.42      1.01 o
   2  11  11       11.94       15.17      1.28 o
   0  12  11       21.97       24.26      1.50 o
   1  12  11        0.30        0.32      0.76 o
  -2 -11  12        3.15        2.80      0.61 o
  -1 -11  12        4.66        3.58      0.90 o
   0 -11  12       69.93       78.71      2.81 o
   1 -11  12        0.97        0.86      0.73 o
  -3 -10  12        6.94        7.47      0.75 o
  -2 -10  12        3.14        2.38      0.77 o
  -1 -10  12      223.22      228.66      4.62 o
   0 -10  12       21.86       21.77      1.33 o
   1 -10  12       68.69       66.09      1.97 o
   2 -10  12        5.47        6.69      0.85 o
  -4  -9  12       23.77       23.25      1.44 o
  -3  -9  12       19.73       18.30      1.23 o
  -2  -9  12        1.80        1.01      1.01 o
  -1  -9  12        9.31       11.46      1.05 o
   0  -9  12        2.44        3.99      1.18 o
   1  -9  12        6.65       10.13      1.17 o
   2  -9  12       26.31       22.13      1.42 o
   3  -9  12       33.64       35.17      2.96 o
  -4  -8  12       28.29       32.35      1.55 o
  -3  -8  12       12.72       10.62      1.22 o
  -2  -8  12       30.62       33.15      1.40 o
  -1  -8  12       25.06       20.16      1.68 o
   0  -8  12       21.16       22.19      1.48 o
   1  -8  12       70.80       71.95      2.41 o
   2  -8  12       57.33       55.55      2.51 o
   3  -8  12       15.55       16.44      2.02 o
   4  -8  12        0.52        1.06      1.34 o
  -4  -7  12       51.57       50.91      1.87 o
  -3  -7  12       46.14       44.83      1.77 o
  -2  -7  12       12.11        9.75      1.12 o
  -1  -7  12       27.15       29.17      1.59 o
   0  -7  12      322.53      317.58      6.15 o
   1  -7  12       25.72       27.31      1.69 o
   2  -7  12      131.53      134.98      2.75 o
   3  -7  12       44.60       40.49      1.77 o
   4  -7  12        6.07        6.74      0.98 o
  -5  -6  12       74.99       67.28      2.29 o
  -4  -6  12       14.77       13.98      1.30 o
  -3  -6  12       69.77       64.19      2.37 o
  -2  -6  12       31.61       32.92      1.62 o
  -1  -6  12     1098.41     1176.33      7.90 o
   0  -6  12       99.92      102.05      2.59 o
   1  -6  12       79.72       72.36      2.36 o
   2  -6  12       32.24       30.93      1.73 o
   3  -6  12      180.76      178.69      4.07 o
   4  -6  12        6.00        7.17      1.10 o
  -5  -5  12        2.04        0.90      1.02 o
  -4  -5  12        7.44        5.92      0.92 o
  -3  -5  12       85.59       83.00      2.38 o
  -2  -5  12      911.72      983.22     15.11 o
  -1  -5  12       79.07       74.06      5.57 o
   0  -5  12      279.22      274.93     10.43 o
   1  -5  12       39.06       32.61      1.98 o
   2  -5  12      644.33      649.67      6.19 o
   3  -5  12       10.08        7.27      0.96 o
   4  -5  12        4.92        4.84      1.14 o
   5  -5  12        1.42        1.50      0.73 o
  -5  -4  12       29.46       28.81      2.71 o
  -4  -4  12      222.50      212.09      4.04 o
  -3  -4  12        8.63       10.38      1.16 o
  -2  -4  12       40.06       41.48      1.77 o
  -1  -4  12       16.45       12.12      2.63 o
   0  -4  12      737.92      782.14     22.15 o
   1  -4  12        5.37        6.26      1.66 o
   2  -4  12     1651.06     1596.23     39.25 o
   3  -4  12      113.64      106.17      2.43 o
   4  -4  12        5.05        4.11      1.18 o
   5  -4  12        8.03       10.20      2.20 o
  -5  -3  12       15.96       16.94      2.52 o
  -4  -3  12      220.06      223.81      6.53 o
  -3  -3  12      149.65      148.97      3.04 o
  -2  -3  12      290.73      287.22      4.72 o
  -1  -3  12       93.40       84.72      5.23 o
   0  -3  12      112.06      123.04      4.81 o
   1  -3  12      419.83      441.19      6.32 o
   2  -3  12       94.49       87.98      2.37 o
   3  -3  12      403.56      415.05      9.32 o
   4  -3  12       60.19       57.65      3.91 o
   5  -3  12       40.89       38.70      1.59 o
  -5  -2  12       22.85       22.78      2.91 o
  -4  -2  12       98.40      100.86      4.24 o
  -3  -2  12       28.96       26.67      1.28 o
  -2  -2  12       88.81       84.51      2.63 o
  -1  -2  12      825.45      912.71      7.91 o
   0  -2  12       39.95       39.95      1.70 o
   1  -2  12      618.13      587.83     14.50 o
   2  -2  12       15.37       15.67      1.87 o
   3  -2  12       23.81       25.95      1.34 o
   4  -2  12       29.95       27.84      1.69 o
   5  -2  12      109.21      102.67      5.00 o
  -6  -1  12        1.10        1.47      1.18 o
  -5  -1  12       26.76       28.01      3.16 o
  -4  -1  12      154.66      156.60      3.91 o
  -3  -1  12      290.77      280.16      6.79 o
  -2  -1  12      345.56      347.90      9.11 o
  -1  -1  12      193.92      186.30      3.80 o
   0  -1  12      609.20      590.82      5.21 o
   1  -1  12      123.62      119.50      3.89 o
   2  -1  12        2.78        2.33      0.91 o
   3  -1  12      155.17      140.97      2.65 o
   4  -1  12       17.35       18.22      1.37 o
   5  -1  12        1.08        1.68      0.99 o
  -6   0  12       11.54       13.36      1.60 o
  -5   0  12       40.00       39.47      5.70 o
  -4   0  12       27.67       26.61      1.55 o
  -3   0  12      190.67      182.72      3.96 o
  -2   0  12       50.14       58.69      2.82 o
  -1   0  12        1.11        0.18      1.44 o
   0   0  12      259.35      246.51      4.66 o
   1   0  12        0.39       -0.81      1.31 o
   2   0  12      214.80      213.94      4.62 o
   3   0  12       14.45       12.20      1.03 o
   4   0  12        4.48        1.77      0.92 o
   5   0  12        3.85        2.87      1.02 o
  -6   1  12        1.38        1.04      1.26 o
  -5   1  12       30.61       33.12      2.31 o
  -4   1  12      134.24      141.27      3.33 o
  -3   1  12      282.44      269.24      3.53 o
  -2   1  12      400.82      403.33      6.83 o
  -1   1  12      234.13      233.57      4.30 o
   0   1  12      582.13      564.97     15.66 o
   1   1  12      104.72      105.17      2.70 o
   2   1  12        1.41        0.97      1.23 o
   3   1  12      141.79      133.05      2.39 o
   4   1  12       19.04       20.26      1.20 o
   5   1  12        1.88        2.23      1.24 o
  -5   2  12       20.92       18.85      2.50 o
  -4   2  12       83.46       86.20      2.74 o
  -3   2  12       41.48       38.78      1.62 o
  -2   2  12       97.37       98.18      3.02 o
  -1   2  12      930.35      995.59     16.37 o
   0   2  12       38.98       39.87      1.92 o
   1   2  12      593.62      583.27      6.23 o
   2   2  12       20.07       20.07      1.86 o
   3   2  12       32.26       35.41      1.42 o
   4   2  12       32.05       31.24      1.73 o
   5   2  12      106.53      104.73      2.61 o
  -5   3  12       17.06       14.25      1.80 o
  -4   3  12      216.36      224.75      3.76 o
  -3   3  12      142.68      143.81      2.91 o
  -2   3  12      284.18      293.70      6.02 o
  -1   3  12       79.67       74.01      3.05 o
   0   3  12      126.84      135.48      3.84 o
   1   3  12      436.30      449.64      5.69 o
   2   3  12      102.26      100.34      2.58 o
   3   3  12      395.52      411.61      5.99 o
   4   3  12       69.03       65.88      3.68 o
   5   3  12       41.72       43.78      1.76 o
  -5   4  12       32.91       32.45      3.40 o
  -4   4  12      241.31      237.97      4.42 o
  -3   4  12        7.99        8.78      1.36 o
  -2   4  12       56.11       59.44      2.56 o
  -1   4  12       13.61       15.70      2.79 o
   0   4  12      787.00      842.56     10.32 o
   1   4  12        9.41        8.59      1.62 o
   2   4  12     1640.03     1654.85     13.94 o
   3   4  12      100.72       96.68      2.25 o
   4   4  12        7.60        6.80      1.53 o
   5   4  12        8.97        9.51      1.00 o
  -5   5  12        2.56        1.25      1.05 o
  -4   5  12        9.70       10.63      1.92 o
  -3   5  12      105.86      102.54      2.37 o
  -2   5  12      955.64     1000.77     17.66 o
  -1   5  12       90.14       70.87      5.40 o
   0   5  12      269.23      274.55      5.78 o
   1   5  12       26.19       25.64      3.00 o
   2   5  12      658.06      680.65      6.06 o
   3   5  12        9.83        9.16      1.22 o
   5   5  12        2.24        1.88      0.79 o
  -5   6  12       73.22       59.67      2.18 o
  -4   6  12       11.30        9.44      1.71 o
  -3   6  12       70.71       63.52      2.11 o
  -2   6  12       31.81       33.39      1.82 o
  -1   6  12     1095.63     1131.94      9.64 o
   0   6  12       91.64       90.20      2.36 o
   1   6  12       58.11       50.04      1.92 o
   2   6  12       25.73       23.13      1.49 o
   3   6  12      187.32      187.72      3.72 o
  -4   7  12       50.78       47.86      2.68 o
  -3   7  12       53.44       52.93      2.46 o
  -2   7  12        5.33        5.04      1.40 o
  -1   7  12       29.11       33.64      2.08 o
   0   7  12      353.09      348.11      4.68 o
   1   7  12       26.02       28.73      1.62 o
   2   7  12      122.49      123.55      2.89 o
   3   7  12       50.63       47.92      2.16 o
  -4   8  12       28.17       30.65      2.61 o
  -3   8  12       10.86        8.06      1.27 o
  -2   8  12       20.14       22.27      1.79 o
  -1   8  12       23.48       19.20      1.40 o
   0   8  12       32.02       32.79      1.70 o
   1   8  12       77.34       73.52      3.08 o
   2   8  12       50.99       51.97      2.86 o
   3   8  12       14.94       14.46      1.65 o
   4   8  12        0.82        0.78      0.73 o
  -4   9  12       21.20       22.65      1.44 o
  -3   9  12       18.81       16.44      2.07 o
  -2   9  12        1.70        1.19      1.13 o
  -1   9  12       11.34       13.18      1.22 o
   0   9  12        2.32        2.05      0.92 o
   1   9  12        4.25        6.83      1.06 o
   2   9  12       27.91       25.44      1.42 o
   3   9  12       31.12       28.84      1.45 o
  -3  10  12        6.40        7.29      0.88 o
  -2  10  12        2.52        1.27      1.20 o
  -1  10  12      207.70      214.35      3.43 o
   0  10  12       26.95       27.44      1.48 o
   1  10  12       70.71       67.04      1.99 o
   2  10  12        5.65        9.36      1.01 o
  -2  11  12        2.86        3.02      0.90 o
  -1  11  12        4.92        5.03      0.75 o
   0  11  12       65.28       71.56      1.82 o
   1  11  12        0.65        0.60      0.86 o
   2  11  12        2.22        2.79      0.79 o
  -2 -11  13       12.08       12.62      1.12 o
  -1 -11  13       46.25       42.78      1.67 o
   0 -11  13       64.99       67.22      2.27 o
   1 -11  13        6.77        7.15      0.83 o
  -3 -10  13        2.60        2.70      0.65 o
  -2 -10  13        9.71       10.07      0.90 o
  -1 -10  13        5.91        5.37      0.90 o
   0 -10  13        4.81        3.26      0.84 o
   1 -10  13        7.41        8.32      0.89 o
   2 -10  13       18.28       13.19      1.02 o
  -3  -9  13       72.62       73.53      1.93 o
  -2  -9  13       18.92       17.51      1.11 o
  -1  -9  13       25.16       23.26      1.46 o
   0  -9  13      109.16      113.07      2.75 o
   1  -9  13       42.56       41.00      1.75 o
   2  -9  13       35.05       38.95      1.83 o
   3  -9  13       35.18       40.15      2.77 o
  -4  -8  13       23.61       21.04      1.30 o
  -3  -8  13      208.48      205.67      3.38 o
  -2  -8  13        3.55        1.92      0.90 o
  -1  -8  13       48.08       44.08      2.15 o
   0  -8  13        4.65        5.03      1.02 o
   1  -8  13       80.23       78.56      2.40 o
   2  -8  13       11.42       11.48      1.47 o
   3  -8  13       45.27       48.52      2.76 o
  -4  -7  13       43.39       40.92      1.87 o
  -3  -7  13       14.21       13.35      1.20 o
  -2  -7  13      267.22      272.46      5.57 o
  -1  -7  13        3.18        2.58      0.96 o
   0  -7  13      189.04      181.65      3.47 o
   1  -7  13      159.71      172.22      4.09 o
   2  -7  13      144.23      144.50      3.94 o
   3  -7  13       63.29       66.11      2.56 o
   4  -7  13       19.10       23.36      1.27 o
  -5  -6  13        5.71        2.74      1.61 o
  -4  -6  13       28.03       28.14      1.51 o
  -3  -6  13        4.84        2.20      1.08 o
  -2  -6  13      152.18      150.59      2.87 o
  -1  -6  13       18.84       19.59      1.40 o
   0  -6  13      281.11      305.55      4.20 o
   1  -6  13       44.53       42.40      1.73 o
   2  -6  13      173.39      178.58      4.52 o
   3  -6  13       16.13       18.56      1.36 o
   4  -6  13        3.74        3.39      0.86 o
  -5  -5  13        8.71       11.23      1.16 o
  -4  -5  13       30.56       26.95      1.86 o
  -3  -5  13      148.83      146.75      3.35 o
  -2  -5  13      166.19      167.98      3.47 o
  -1  -5  13       28.02       23.55      1.41 o
   0  -5  13      881.61      900.61     17.59 o
   1  -5  13      113.54      121.71      3.35 o
   2  -5  13      258.42      253.83      5.01 o
   3  -5  13       80.32       71.70      2.12 o
   4  -5  13        2.53        3.96      0.99 o
  -5  -4  13       28.23       23.11      1.65 o
  -4  -4  13        6.32        5.04      1.05 o
  -3  -4  13       73.74       78.29      2.71 o
  -2  -4  13       10.76       13.10      1.04 o
  -1  -4  13       47.63       49.44      3.60 o
   0  -4  13        0.67        0.80      3.50 o
   1  -4  13      165.33      176.75     12.16 o
   2  -4  13      158.11      146.60      3.31 o
   3  -4  13      310.05      303.53      7.76 o
   4  -4  13        3.87        4.05      0.94 o
   5  -4  13        0.60        1.05      0.75 o
  -5  -3  13       27.03       25.66      1.91 o
  -4  -3  13       48.02       51.51      2.11 o
  -3  -3  13       72.07       76.65      1.84 o
  -2  -3  13      333.60      331.60      9.14 o
  -1  -3  13      308.35      297.04      8.52 o
   0  -3  13       26.90       26.23      2.52 o
   1  -3  13       58.14       56.31      2.49 o
   2  -3  13      462.42      475.83     11.36 o
   3  -3  13       32.37       31.10      1.94 o
   4  -3  13        8.58        8.83      1.64 o
   5  -3  13       33.11       31.75      1.63 o
  -5  -2  13        3.99        4.34      1.93 o
  -4  -2  13       82.04       81.79      2.10 o
  -3  -2  13      124.78      126.76      3.47 o
  -2  -2  13      411.01      418.47     16.86 o
  -1  -2  13       48.73       48.72      2.83 o
   0  -2  13       80.49       72.42      2.47 o
   1  -2  13       37.71       39.86      2.20 o
   2  -2  13        0.10       -1.23      1.23 o
   3  -2  13       82.20       82.11      2.55 o
   4  -2  13       25.86       23.50      1.69 o
   5  -2  13       40.63       43.52      2.61 o
  -5  -1  13       22.85       28.42      3.12 o
  -4  -1  13      114.04      111.80      3.03 o
  -3  -1  13      286.75      266.73      7.36 o
  -2  -1  13      517.25      522.78     15.72 o
  -1  -1  13       24.74       24.60      2.31 o
   0  -1  13      650.52      624.59      8.77 o
   1  -1  13       66.16       66.98      2.76 o
   2  -1  13      115.55      116.90      3.75 o
   3  -1  13      272.24      252.81      6.30 o
   4  -1  13       90.09       86.52      3.42 o
   5  -1  13        2.55        2.71      1.08 o
  -5   0  13        4.81        4.89      1.56 o
  -4   0  13       23.14       20.21      1.63 o
  -3   0  13       31.61       31.79      1.80 o
  -2   0  13       13.60       14.74      1.97 o
  -1   0  13      601.86      599.49     16.83 o
   0   0  13       67.16       61.87      2.62 o
   1   0  13       72.91       55.31      2.48 o
   2   0  13       62.83       62.00      2.22 o
   3   0  13       24.79       26.44      1.29 o
   4   0  13       12.74       13.82      1.44 o
   5   0  13       13.26       11.65      1.10 o
  -5   1  13       24.75       25.25      2.04 o
  -4   1  13      100.38       96.54      2.90 o
  -3   1  13      316.80      299.68      7.82 o
  -2   1  13      582.75      586.22      8.56 o
  -1   1  13       41.14       42.21      3.03 o
   0   1  13      595.49      548.59      8.01 o
   1   1  13       46.19       45.26      2.28 o
   2   1  13      142.46      142.77      4.44 o
   3   1  13      267.14      253.83      3.18 o
   4   1  13       85.57       78.86      2.81 o
   5   1  13        2.24        3.10      1.11 o
  -5   2  13        4.41        3.55      1.27 o
  -4   2  13       79.13       79.45      2.43 o
  -3   2  13      127.06      126.96      2.72 o
  -2   2  13      428.48      453.89     14.25 o
  -1   2  13       48.31       48.39      2.44 o
   0   2  13       76.83       65.73      4.60 o
   1   2  13       41.63       41.79      2.09 o
   2   2  13        0.05        0.50      0.84 o
   3   2  13       92.43       94.89      1.92 o
   4   2  13       22.61       22.41      1.48 o
   5   2  13       40.55       45.80      1.67 o
  -5   3  13       26.93       24.85      2.47 o
  -4   3  13       48.23       49.85      2.24 o
  -3   3  13       68.65       69.57      2.48 o
  -2   3  13      310.44      299.76      9.95 o
  -1   3  13      282.63      269.77      5.40 o
   0   3  13       14.34       12.91      1.60 o
   1   3  13       93.59       89.69      2.96 o
   2   3  13      458.39      474.18      5.54 o
   3   3  13       26.69       26.38      1.31 o
   4   3  13        8.59        8.57      1.32 o
   5   3  13       34.80       37.15      1.44 o
  -5   4  13       25.38       18.15      2.49 o
  -4   4  13        8.25        8.70      1.46 o
  -3   4  13       54.86       59.09      2.37 o
  -2   4  13       16.12       17.99      1.12 o
  -1   4  13       53.13       48.83      3.86 o
   0   4  13        1.42        1.61      1.29 o
   1   4  13      171.84      169.76      4.08 o
   2   4  13      137.32      126.80      3.08 o
   3   4  13      318.91      327.07      4.26 o
   4   4  13        5.22        4.74      1.39 o
   5   4  13        0.81        0.99      0.69 o
  -4   5  13       27.30       22.11      2.21 o
  -3   5  13      160.26      153.39      2.94 o
  -2   5  13      194.50      191.85      3.47 o
  -1   5  13       37.48       32.34      1.60 o
   0   5  13      796.22      803.39      6.19 o
   1   5  13      100.36      100.87      2.89 o
   2   5  13      238.49      242.48      5.69 o
   3   5  13       79.32       76.71      2.17 o
   4   5  13        1.72        3.75      1.49 o
  -5   6  13        5.20        4.29      0.91 o
  -4   6  13       23.86       18.34      1.93 o
  -3   6  13        2.70        1.45      1.07 o
  -2   6  13      138.13      131.48      3.22 o
  -1   6  13       21.68       23.59      1.98 o
   0   6  13      290.04      302.40      3.72 o
   1   6  13       41.88       38.88      1.78 o
   2   6  13      174.19      181.74      5.90 o
   3   6  13       14.57       13.12      1.89 o
   4   6  13        3.20        2.83      0.97 o
  -4   7  13       48.12       45.98      2.39 o
  -3   7  13       18.55       16.22      1.56 o
  -2   7  13      244.94      240.27      4.13 o
  -1   7  13        5.82        6.92      1.11 o
   0   7  13      197.96      184.31      4.65 o
   1   7  13      183.93      185.87      3.50 o
   2   7  13      143.68      148.95      3.39 o
   3   7  13       60.21       61.94      2.33 o
   4   7  13       18.65       22.72      1.39 o
  -4   8  13       22.92       22.88      1.57 o
  -3   8  13      205.45      195.81      4.00 o
  -2   8  13        3.90        3.23      1.04 o
  -1   8  13       38.40       34.72      2.05 o
   0   8  13        5.17        4.79      1.03 o
   1   8  13       74.47       66.90      2.21 o
   2   8  13       10.02       10.24      1.32 o
   3   8  13       43.33       45.17      2.26 o
  -3   9  13       72.35       72.39      2.47 o
  -2   9  13       21.01       17.85      1.55 o
  -1   9  13       28.78       25.04      1.74 o
   0   9  13      108.72      107.47      3.13 o
   1   9  13       42.01       39.21      1.69 o
   2   9  13       38.98       43.64      1.65 o
   3   9  13       34.35       33.82      1.39 o
  -3  10  13        2.76        3.27      0.82 o
  -2  10  13        9.83        8.75      1.38 o
  -1  10  13        4.43        3.79      1.01 o
   0  10  13        6.42        5.13      0.85 o
   1  10  13        6.98        8.07      0.86 o
   2  10  13       18.36       13.02      1.08 o
  -2  11  13       10.97       12.11      1.11 o
  -1  11  13       44.43       40.87      1.54 o
   0  11  13       65.26       65.68      1.63 o
   1  11  13        6.08        6.78      1.01 o
  -1 -11  14       15.87       19.17      1.36 o
   0 -11  14        2.28        1.70      1.06 o
  -2 -10  14        3.39        2.99      0.82 o
  -1 -10  14        6.42        5.37      0.82 o
   0 -10  14       31.03       30.55      1.38 o
   1 -10  14       42.53       38.15      1.38 o
   2 -10  14        3.59        2.53      0.92 o
  -3  -9  14        9.33       10.94      0.89 o
  -2  -9  14        8.52        9.60      0.87 o
  -1  -9  14        1.54        1.99      0.91 o
   0  -9  14       53.95       50.83      1.86 o
   1  -9  14       30.70       29.57      1.49 o
   2  -9  14       11.14        8.45      1.05 o
   3  -9  14        5.05        3.89      1.25 o
  -4  -8  14        8.14        6.24      0.79 o
  -3  -8  14        4.62        1.57      0.79 o
  -2  -8  14       87.76       83.44      2.07 o
  -1  -8  14       31.03       30.73      1.43 o
   0  -8  14      170.41      160.79      3.21 o
   1  -8  14        7.19        8.51      1.61 o
   2  -8  14        7.19        8.43      2.03 o
   3  -8  14       54.71       60.79      1.93 o
  -4  -7  14       23.14       20.87      1.25 o
  -3  -7  14       64.86       61.89      1.91 o
  -2  -7  14       95.53      102.74      2.71 o
  -1  -7  14       16.08       14.69      1.26 o
   0  -7  14       31.57       27.25      1.55 o
   1  -7  14        5.17        6.50      1.06 o
   2  -7  14       22.41       18.73      1.48 o
   3  -7  14       39.29       47.71      2.12 o
   4  -7  14        1.25        0.80      1.15 o
  -4  -6  14        7.84        7.52      1.02 o
  -3  -6  14      113.58      109.29      2.91 o
  -2  -6  14       21.48       19.73      1.50 o
  -1  -6  14      204.21      209.13      4.30 o
   0  -6  14       84.60       90.09      2.41 o
   1  -6  14      163.81      177.34      3.05 o
   2  -6  14      107.77      114.60      3.68 o
   3  -6  14       84.62       82.09      2.82 o
   4  -6  14        2.22        1.41      0.67 o
  -5  -5  14       15.27       13.92      1.31 o
  -4  -5  14      134.56      143.80      5.31 o
  -3  -5  14       13.45       16.85      1.43 o
  -2  -5  14       30.28       28.23      1.43 o
  -1  -5  14      148.93      154.76      3.01 o
   0  -5  14      440.79      447.00     11.68 o
   1  -5  14       46.68       45.16      1.96 o
   2  -5  14       89.22       92.87      3.24 o
   3  -5  14        0.95        1.58      0.86 o
   4  -5  14        4.46        3.75      1.00 o
  -5  -4  14       41.53       41.54      1.95 o
  -4  -4  14      150.51      148.94      3.72 o
  -3  -4  14       26.25       28.80      1.68 o
  -2  -4  14      312.03      311.11      5.44 o
  -1  -4  14       13.21       13.19      1.07 o
   0  -4  14      389.07      383.38      7.96 o
   1  -4  14       28.84       30.01      1.63 o
   2  -4  14        2.51        4.98      0.97 o
   3  -4  14        6.90        6.89      0.82 o
   4  -4  14       26.32       23.98      1.36 o
  -5  -3  14       61.16       55.54      4.47 o
  -4  -3  14       26.52       24.62      2.14 o
  -3  -3  14      221.42      223.18      5.53 o
  -2  -3  14       43.34       41.42      1.54 o
  -1  -3  14      144.47      128.86      6.74 o
   0  -3  14      125.58      118.28      6.83 o
   1  -3  14      260.06      254.68      5.41 o
   2  -3  14       69.43       64.61      1.89 o
   3  -3  14       39.41       43.42      3.36 o
   4  -3  14        3.40        3.62      1.25 o
   5  -3  14       34.74       32.45      1.50 o
  -5  -2  14       59.87       58.92      3.56 o
  -4  -2  14       15.30       16.73      1.26 o
  -3  -2  14      209.19      215.12      8.78 o
  -2  -2  14       12.58       12.89      1.24 o
  -1  -2  14     1134.08     1159.42     23.38 o
   0  -2  14        8.09        6.71      2.12 o
   1  -2  14      522.96      531.70      7.74 o
   2  -2  14        5.85        5.80      1.01 o
   3  -2  14      150.87      155.12      4.67 o
   4  -2  14       16.12       14.71      1.89 o
   5  -2  14       17.62       20.00      1.02 o
  -5  -1  14       12.17       13.07      2.25 o
  -4  -1  14       33.94       34.57      1.63 o
  -3  -1  14      218.20      206.14      5.53 o
  -2  -1  14      213.71      218.09      5.41 o
  -1  -1  14      136.74      139.31      4.65 o
   0  -1  14      533.02      529.64     13.01 o
   1  -1  14      113.73      121.93      3.72 o
   2  -1  14       37.89       42.80      2.22 o
   3  -1  14      178.75      176.18      3.48 o
   4  -1  14       60.36       54.93      2.69 o
   5  -1  14       27.03       23.79      2.33 o
  -5   0  14       26.85       29.35      1.68 o
  -4   0  14      151.53      151.66      4.71 o
  -3   0  14        1.28        1.68      1.15 o
  -2   0  14      959.93      955.21     10.75 o
  -1   0  14        0.02        0.35      1.80 o
   0   0  14     2138.62     2178.70     25.71 o
   1   0  14       18.66       17.91      1.69 o
   2   0  14       93.62       87.57      2.04 o
   3   0  14        4.14        3.42      0.84 o
   4   0  14        8.68        8.94      1.24 o
   5   0  14        3.71        2.99      0.77 o
  -5   1  14       11.37       11.19      1.49 o
  -4   1  14       36.69       37.27      2.33 o
  -3   1  14      195.70      184.52      5.84 o
  -2   1  14      187.26      193.99      4.83 o
  -1   1  14      121.25      133.31      5.52 o
   0   1  14      539.78      529.12     10.07 o
   1   1  14      113.42      120.35      4.46 o
   2   1  14       38.89       42.66      1.48 o
   3   1  14      184.51      185.69      2.75 o
   4   1  14       52.68       48.76      2.52 o
   5   1  14       27.72       28.20      1.58 o
  -5   2  14       59.38       60.56      3.76 o
  -4   2  14       17.51       18.13      1.56 o
  -3   2  14      242.83      250.73      7.79 o
  -2   2  14       10.93       13.53      1.25 o
  -1   2  14     1159.42     1175.06     15.33 o
   0   2  14       10.02        8.13      2.24 o
   1   2  14      465.40      469.23      9.03 o
   2   2  14        6.41        5.49      0.85 o
   3   2  14      145.23      155.18      2.53 o
   4   2  14       18.20       18.46      1.30 o
   5   2  14       18.20       23.55      1.46 o
  -5   3  14       54.14       51.27      3.46 o
  -4   3  14       26.97       27.99      1.67 o
  -3   3  14      224.46      224.94     10.59 o
  -2   3  14       53.91       50.63      1.75 o
  -1   3  14      136.76      125.91     11.48 o
   0   3  14      126.94      118.14      7.50 o
   1   3  14      268.03      263.03      3.84 o
   2   3  14       57.42       54.74      1.91 o
   3   3  14       44.53       45.71      1.44 o
   4   3  14        4.59        4.34      1.08 o
   5   3  14       33.71       32.55      1.50 o
  -5   4  14       40.85       40.71      3.49 o
  -4   4  14      136.63      126.54      5.85 o
  -3   4  14       23.00       22.66      1.69 o
  -2   4  14      259.17      248.03      5.75 o
  -1   4  14       11.87       12.73      1.13 o
   0   4  14      369.45      364.11      5.18 o
   1   4  14       21.83       21.85      1.35 o
   2   4  14        0.72        0.76      0.88 o
   3   4  14        7.50        7.38      0.94 o
   4   4  14       26.16       26.16      1.90 o
  -5   5  14       17.39       17.46      2.06 o
  -4   5  14      131.90      123.98      4.65 o
  -3   5  14       19.05       21.42      1.40 o
  -2   5  14       38.73       37.56      2.16 o
  -1   5  14      163.61      165.94      3.63 o
   0   5  14      444.21      464.78      5.14 o
   1   5  14       40.49       43.24      2.01 o
   2   5  14       89.92       91.62      3.82 o
   3   5  14        0.27        1.07      1.08 o
   4   5  14        6.40        6.27      1.70 o
  -4   6  14        6.79        6.92      1.54 o
  -3   6  14      115.97      109.69      6.53 o
  -2   6  14       22.10       21.92      1.81 o
  -1   6  14      252.17      256.35      5.87 o
   0   6  14       88.71       91.84      2.54 o
   1   6  14      183.74      191.20      3.46 o
   2   6  14       98.60      105.05      3.07 o
   3   6  14       94.41       90.19      2.71 o
   4   6  14        1.59        0.21      0.84 o
  -4   7  14       19.46       18.45      1.34 o
  -3   7  14       75.16       71.61      3.49 o
  -2   7  14       98.50      103.72      3.10 o
  -1   7  14       14.86       12.37      1.28 o
   0   7  14       31.42       27.41      1.56 o
   1   7  14        6.20        6.83      1.08 o
   2   7  14       27.40       24.44      1.67 o
   3   7  14       40.85       44.32      1.94 o
   4   7  14        1.02        0.89      0.74 o
  -3   8  14        3.86        2.92      0.86 o
  -2   8  14       89.59       84.46      2.50 o
  -1   8  14       32.72       31.34      1.92 o
   0   8  14      159.68      146.09      3.12 o
   1   8  14       11.74       13.30      1.19 o
   2   8  14        6.82        6.92      0.95 o
   3   8  14       51.68       57.66      1.94 o
  -3   9  14        9.94       11.81      1.55 o
  -2   9  14       10.85       11.85      1.34 o
  -1   9  14        1.68        3.62      1.34 o
   0   9  14       54.76       52.93      2.09 o
   1   9  14       30.56       29.50      1.46 o
   2   9  14       12.14       10.30      0.96 o
   3   9  14        6.01        6.17      0.90 o
  -2  10  14        2.86        2.66      0.97 o
  -1  10  14        3.43        4.02      1.86 o
   0  10  14       32.40       33.03      1.39 o
   1  10  14       37.53       34.90      1.31 o
   2  10  14        5.94        5.62      0.76 o
  -1  11  14       15.66       19.39      2.89 o
   0  11  14        3.67        3.84      0.62 o
   1  11  14        9.90        7.75      1.31 o
  -2 -10  15        9.84       10.96      0.91 o
  -1 -10  15        7.52        6.56      0.78 o
   0 -10  15       41.53       39.14      1.39 o
   1 -10  15        1.43        1.55      0.69 o
  -3  -9  15       57.54       60.50      1.76 o
  -2  -9  15       25.26       21.71      1.23 o
  -1  -9  15        1.83        1.13      0.82 o
   0  -9  15        1.69        1.84      0.86 o
   1  -9  15       32.55       35.15      1.70 o
   2  -9  15        9.12       12.21      1.48 o
  -3  -8  15       52.99       47.28      1.40 o
  -2  -8  15        1.37        1.23      0.87 o
  -1  -8  15       41.13       39.46      1.53 o
   0  -8  15        8.86        7.45      1.06 o
   1  -8  15      166.14      165.65      3.61 o
   2  -8  15        1.68        1.52      1.23 o
   3  -8  15        1.77        2.03      0.74 o
  -4  -7  15      120.66      119.30      2.26 o
  -3  -7  15       32.38       32.89      1.41 o
  -2  -7  15       42.59       43.00      1.88 o
  -1  -7  15       96.88       91.06      2.49 o
   0  -7  15       26.33       23.47      1.82 o
   1  -7  15      109.42      120.94      2.49 o
   2  -7  15       12.05       10.22      1.38 o
   3  -7  15       53.31       54.10      2.01 o
  -4  -6  15       20.74       20.03      1.19 o
  -3  -6  15        5.57        4.91      0.93 o
  -2  -6  15       28.98       22.63      1.34 o
  -1  -6  15        3.80        1.72      0.93 o
   0  -6  15       97.77       94.76      3.43 o
   1  -6  15       51.28       47.41      1.99 o
   2  -6  15       18.30       19.66      1.53 o
   3  -6  15       33.24       29.54      1.48 o
   4  -6  15       17.02       18.35      1.16 o
  -5  -5  15        3.33        3.55      1.37 o
  -4  -5  15       41.38       45.24      2.04 o
  -3  -5  15       27.14       27.42      1.59 o
  -2  -5  15       40.84       42.26      1.66 o
  -1  -5  15       11.77        7.21      1.09 o
   0  -5  15      218.92      222.86      3.56 o
   1  -5  15      121.46      118.41      2.93 o
   2  -5  15       93.99       97.06      3.20 o
   3  -5  15      105.58       96.22      2.18 o
   4  -5  15       15.58       15.20      1.39 o
  -5  -4  15       48.84       47.53      2.76 o
  -4  -4  15        9.77        8.59      1.70 o
  -3  -4  15      102.71      113.27      2.47 o
  -2  -4  15        8.20        8.78      0.95 o
  -1  -4  15      317.69      325.23      8.51 o
   0  -4  15       15.50       14.45      1.24 o
   1  -4  15      200.21      201.58      3.56 o
   2  -4  15       13.27       11.19      1.23 o
   3  -4  15       31.93       25.12      2.10 o
   4  -4  15       13.92       12.82      1.56 o
  -5  -3  15       12.49       13.96      1.35 o
  -4  -3  15      234.32      260.87      9.00 o
  -3  -3  15      353.82      341.09      7.11 o
  -2  -3  15       59.93       52.07      1.72 o
  -1  -3  15       57.13       50.76      1.76 o
   0  -3  15       34.43       31.87      1.49 o
   1  -3  15       97.23      100.36      2.79 o
   2  -3  15       89.15       85.87      2.12 o
   3  -3  15       19.43       18.38      1.61 o
   4  -3  15       12.31       11.64      1.13 o
  -5  -2  15       27.27       23.82      1.75 o
  -4  -2  15       65.12       64.85      5.99 o
  -3  -2  15       42.92       41.41      2.08 o
  -2  -2  15       28.43       22.75      2.11 o
  -1  -2  15       18.27       16.27      2.39 o
   0  -2  15      115.48       99.75      6.02 o
   1  -2  15        5.04        3.81      0.73 o
   2  -2  15      269.34      260.48      6.57 o
   3  -2  15        3.60        3.07      1.12 o
   4  -2  15       10.86        7.88      1.44 o
  -5  -1  15        0.87        1.61      1.52 o
  -4  -1  15        4.88        6.97      1.09 o
  -3  -1  15      200.03      198.96      4.09 o
  -2  -1  15      269.96      276.74      5.80 o
  -1  -1  15        9.97        7.85      2.23 o
   0  -1  15      454.44      455.82      9.68 o
   1  -1  15       85.11       90.23      3.12 o
   2  -1  15        3.58        4.18      0.94 o
   3  -1  15       87.57       80.79      2.40 o
   4  -1  15       29.02       28.46      2.05 o
   5  -1  15        6.55        6.74      1.27 o
  -5   0  15       10.69       10.73      1.13 o
  -4   0  15        0.45        0.40      1.12 o
  -3   0  15        0.34        0.04      1.38 o
  -2   0  15      223.38      230.28      5.45 o
  -1   0  15      482.04      521.39      9.07 o
   0   0  15       92.23       89.51      3.86 o
   1   0  15       20.47       23.87      1.79 o
   2   0  15       22.71       23.49      1.13 o
   3   0  15        1.12        1.94      0.77 o
   4   0  15       52.58       53.35      2.59 o
   5   0  15       13.29       16.49      1.69 o
  -5   1  15        1.08        1.87      0.89 o
  -4   1  15        8.14        8.27      1.78 o
  -3   1  15      176.53      172.61      6.65 o
  -2   1  15      233.02      237.46      4.30 o
  -1   1  15       10.48       10.42      2.28 o
   0   1  15      525.27      529.84     18.79 o
   1   1  15      112.47      118.64      3.05 o
   2   1  15        4.28        3.92      0.91 o
   3   1  15       96.64       92.81      2.29 o
   4   1  15       30.97       29.63      1.65 o
   5   1  15        6.32        7.40      1.35 o
  -5   2  15       26.81       22.97      1.77 o
  -4   2  15       70.05       67.16      2.93 o
  -3   2  15       38.91       38.50      1.54 o
  -2   2  15       23.62       18.55      1.46 o
  -1   2  15       21.87       16.51      5.21 o
   0   2  15      108.61       87.12      5.72 o
   1   2  15        4.31        3.60      0.89 o
   2   2  15      255.24      238.83      2.91 o
   3   2  15        1.26        1.03      0.73 o
   4   2  15        8.20        7.67      1.13 o
  -5   3  15       11.05       10.00      1.34 o
  -4   3  15      238.85      249.09     12.81 o
  -3   3  15      355.87      352.73      6.57 o
  -2   3  15       64.52       54.99      2.14 o
  -1   3  15       54.72       50.19      2.77 o
   0   3  15       41.28       40.41      1.71 o
   1   3  15       86.84       86.08      2.15 o
   2   3  15       80.24       78.23      2.54 o
   3   3  15       14.66       14.11      0.99 o
   4   3  15       12.59       11.62      1.01 o
  -5   4  15       51.12       54.94      3.15 o
  -4   4  15       10.27       10.50      1.24 o
  -3   4  15       90.88       94.32      2.50 o
  -2   4  15        6.51        6.47      1.23 o
  -1   4  15      296.34      307.31      4.08 o
   0   4  15       14.79       13.06      1.10 o
   1   4  15      207.65      205.19      3.43 o
   2   4  15        9.10        9.02      1.14 o
   3   4  15       34.19       26.76      1.43 o
   4   4  15       12.82       12.26      1.29 o
  -5   5  15        5.44        3.70      1.27 o
  -4   5  15       45.74       45.41      2.62 o
  -3   5  15       34.93       32.62      1.84 o
  -2   5  15       50.73       50.86      2.11 o
  -1   5  15        6.62        4.73      1.02 o
   0   5  15      235.71      241.81      6.00 o
   1   5  15      111.42      107.63      2.83 o
   2   5  15       75.86       76.89      2.71 o
   3   5  15      106.89       96.92      2.81 o
   4   5  15       16.20       14.17      1.34 o
  -4   6  15       17.35       15.89      1.68 o
  -3   6  15        3.62        2.97      1.24 o
  -2   6  15       28.64       23.72      1.59 o
  -1   6  15        4.85        3.74      0.98 o
   0   6  15      110.18      105.59      2.66 o
   1   6  15       52.69       48.72      1.92 o
   2   6  15       22.05       23.09      1.44 o
   3   6  15       33.46       29.79      1.42 o
   4   6  15       14.68       15.29      0.94 o
  -4   7  15      113.90      119.31      3.30 o
  -3   7  15       30.54       29.95      1.54 o
  -2   7  15       49.84       51.89      2.07 o
  -1   7  15       86.55       77.81      2.44 o
   0   7  15       27.47       26.12      2.19 o
   1   7  15      111.87      119.44      2.76 o
   2   7  15       12.60       11.72      1.13 o
   3   7  15       49.57       48.27      1.85 o
  -4   8  15        5.68        3.04      1.11 o
  -3   8  15       44.90       38.42      1.52 o
  -2   8  15        1.88        2.53      0.90 o
  -1   8  15       36.53       34.18      1.91 o
   0   8  15       11.26        9.75      1.50 o
   1   8  15      164.97      162.03      4.11 o
   2   8  15        1.77        1.76      0.76 o
   3   8  15        1.62        1.82      0.62 o
  -3   9  15       55.28       56.74      1.76 o
  -2   9  15       20.48       17.66      1.34 o
  -1   9  15        1.76        2.33      1.16 o
   0   9  15        1.96        1.60      0.81 o
   1   9  15       32.23       36.79      1.45 o
   2   9  15       10.32       13.11      0.93 o
  -2  10  15        7.70        8.29      1.10 o
  -1  10  15        8.36        8.69      1.71 o
   0  10  15       39.69       39.46      1.65 o
   1  10  15        0.61        0.18      0.56 o
  -2 -10  16       12.66       13.53      1.10 o
  -1 -10  16        2.61        2.08      0.63 o
   0 -10  16       13.68       16.78      0.92 o
   1 -10  16       24.90       24.89      1.13 o
  -3  -9  16       20.14       20.36      1.04 o
  -2  -9  16       63.55       68.40      3.10 o
  -1  -9  16       22.51       22.54      1.21 o
   0  -9  16        2.15        0.82      0.79 o
   1  -9  16        8.42        8.10      1.02 o
   2  -9  16       85.70       99.61      2.64 o
  -3  -8  16       10.84        7.15      0.81 o
  -2  -8  16       46.59       43.11      1.67 o
  -1  -8  16        3.08        3.59      0.79 o
   0  -8  16        3.46        1.91      0.98 o
   1  -8  16       28.01       30.30      1.72 o
   2  -8  16       23.03       21.25      2.63 o
   3  -8  16        5.38        5.20      1.31 o
  -4  -7  16       31.91       27.85      1.45 o
  -3  -7  16       72.62       73.66      2.06 o
  -2  -7  16        5.90        8.67      1.09 o
  -1  -7  16       85.96       80.83      2.32 o
   0  -7  16       82.82       79.78      2.73 o
   1  -7  16       94.05       90.65      2.79 o
   2  -7  16       41.19       41.61      1.96 o
   3  -7  16        7.54        7.15      0.91 o
  -4  -6  16        5.45        3.53      0.76 o
  -3  -6  16      234.25      234.54      3.25 o
  -2  -6  16       14.46       18.46      1.23 o
  -1  -6  16       88.10       74.75      2.65 o
   0  -6  16       10.40       11.15      1.16 o
   1  -6  16      197.46      205.80      3.63 o
   2  -6  16       53.53       55.79      2.04 o
   3  -6  16      112.41      119.02      3.70 o
  -4  -5  16        7.83        9.09      1.09 o
  -3  -5  16       10.89        9.82      1.13 o
  -2  -5  16      109.35      114.93      2.45 o
  -1  -5  16       18.21       17.81      1.34 o
   0  -5  16      144.49      135.83      2.87 o
   1  -5  16      227.11      216.83      4.10 o
   2  -5  16      133.87      131.93      4.31 o
   3  -5  16       29.57       25.97      1.98 o
   4  -5  16      137.64      138.61     14.13 o
  -5  -4  16        4.05        5.66      1.37 o
  -4  -4  16       18.87       15.19      2.67 o
  -3  -4  16        9.10       11.66      1.06 o
  -2  -4  16      598.50      626.46      4.99 o
  -1  -4  16        5.53        7.75      1.08 o
   0  -4  16      396.01      432.25      4.99 o
   1  -4  16       24.90       25.91      1.51 o
   2  -4  16      157.75      170.52      3.97 o
   3  -4  16       27.61       27.73      1.51 o
   4  -4  16        2.64        1.77      0.75 o
  -5  -3  16       22.37       23.08      2.17 o
  -4  -3  16       17.77       17.35      1.63 o
  -3  -3  16      107.74      111.10      2.47 o
  -2  -3  16       61.45       67.94      1.97 o
  -1  -3  16      169.46      161.75      3.47 o
   0  -3  16        7.05        7.53      0.99 o
   1  -3  16      104.65      119.38      2.62 o
   2  -3  16       33.11       33.35      1.47 o
   3  -3  16       25.67       22.62      2.05 o
   4  -3  16       21.31       21.05      1.06 o
  -5  -2  16       15.75       15.91      1.36 o
  -4  -2  16        7.38        7.68      1.28 o
  -3  -2  16      180.21      189.36      3.75 o
  -2  -2  16        0.03       -0.18      1.17 o
  -1  -2  16      118.02      121.09      2.56 o
   0  -2  16       24.57       23.99      1.18 o
   1  -2  16      739.28      742.62     10.29 o
   2  -2  16       24.05       23.45      1.28 o
   3  -2  16       34.77       34.92      2.03 o
   4  -2  16        1.25        1.55      0.87 o
  -5  -1  16       12.48        9.75      1.70 o
  -4  -1  16       82.45       87.13      2.97 o
  -3  -1  16       56.16       54.93      2.29 o
  -2  -1  16      116.94      116.06      6.55 o
  -1  -1  16       73.25       74.25      2.06 o
   0  -1  16      319.77      335.31      3.85 o
   1  -1  16       11.29       11.11      1.06 o
   2  -1  16       85.82       83.62      2.62 o
   3  -1  16      159.40      157.00      2.86 o
   4  -1  16       71.12       66.42      2.94 o
  -5   0  16       16.51       18.58      1.39 o
  -4   0  16       35.18       31.66      2.42 o
  -3   0  16        8.30        7.27      1.29 o
  -2   0  16      800.99      843.32      8.25 o
  -1   0  16       20.68       19.63      1.19 o
   0   0  16      330.10      332.00      4.24 o
   1   0  16        9.00       10.78      0.89 o
   2   0  16        1.77        1.60      0.81 o
   3   0  16      152.84      161.01      2.86 o
   4   0  16       96.52       85.54      2.88 o
  -5   1  16       13.28       10.26      1.00 o
  -4   1  16       72.80       78.35      3.39 o
  -3   1  16       51.12       51.21      1.85 o
  -2   1  16      122.16      126.04      5.40 o
  -1   1  16       77.11       79.49      2.08 o
   0   1  16      334.73      359.64      6.15 o
   1   1  16       14.17       13.36      1.08 o
   2   1  16       97.96       96.31      2.14 o
   3   1  16      177.55      164.23      5.97 o
   4   1  16       74.45       66.06      2.60 o
  -5   2  16       14.72       14.81      1.07 o
  -4   2  16        6.57        8.03      1.36 o
  -3   2  16      149.38      156.69      3.76 o
  -2   2  16        0.12        0.08      1.09 o
  -1   2  16      164.10      173.49      3.02 o
   0   2  16       22.74       24.44      1.30 o
   1   2  16      765.80      779.51     21.29 o
   2   2  16       20.42       19.36      1.01 o
   3   2  16       38.37       36.61      2.36 o
   4   2  16        2.10        1.72      0.81 o
  -5   3  16       21.74       23.03      3.30 o
  -4   3  16       19.95       20.55      1.38 o
  -3   3  16      124.82      122.65      4.44 o
  -2   3  16       62.63       72.77      2.47 o
  -1   3  16      171.34      165.47      3.17 o
   0   3  16        6.28        5.44      0.92 o
   1   3  16      111.06      116.64      3.19 o
   2   3  16       24.75       24.24      1.16 o
   3   3  16       20.55       17.47      1.26 o
   4   3  16       22.61       21.80      1.25 o
  -5   4  16        3.42        4.68      0.88 o
  -4   4  16       12.73       10.71      1.29 o
  -3   4  16        8.79       10.75      1.29 o
  -2   4  16      636.20      663.42      7.84 o
  -1   4  16        5.85        8.26      1.05 o
   0   4  16      411.88      445.54      5.90 o
   1   4  16       19.13       17.83      1.27 o
   2   4  16      183.09      195.90      3.08 o
   3   4  16       26.78       25.15      1.96 o
   4   4  16        2.47        2.13      0.83 o
  -4   5  16       10.36       13.33      1.59 o
  -3   5  16        9.48        8.45      1.39 o
  -2   5  16      100.29      104.49      2.78 o
  -1   5  16       21.87       22.54      1.47 o
   0   5  16      139.34      136.67      2.96 o
   1   5  16      211.81      195.78      3.08 o
   2   5  16      128.82      123.60      3.29 o
   3   5  16       31.45       28.00      1.69 o
   4   5  16      140.50      136.73      4.93 o
  -4   6  16        5.87        4.21      1.35 o
  -3   6  16      212.58      213.62      8.20 o
  -2   6  16       16.31       22.05      1.51 o
  -1   6  16       63.31       53.50      2.03 o
   0   6  16       12.63       13.08      1.17 o
   1   6  16      191.38      196.10      4.04 o
   2   6  16       54.80       54.09      1.95 o
   3   6  16      110.85      114.31      2.34 o
  -4   7  16       34.09       33.43      2.37 o
  -3   7  16       75.04       76.15      2.46 o
  -2   7  16        4.32        6.15      1.03 o
  -1   7  16       88.94       83.78      2.42 o
   0   7  16       90.70       88.35      3.59 o
   1   7  16       96.83       94.70      2.84 o
   2   7  16       46.89       45.80      1.72 o
   3   7  16        6.20        4.99      0.98 o
  -3   8  16        9.53        6.05      0.78 o
  -2   8  16       49.90       48.44      1.77 o
  -1   8  16        5.03        6.26      1.02 o
   0   8  16        1.07        0.59      1.19 o
   1   8  16       26.87       30.93      1.45 o
   2   8  16       25.62       22.05      1.03 o
   3   8  16        6.21        7.32      0.76 o
  -2   9  16       62.40       69.85      2.01 o
  -1   9  16       20.49       21.87      1.78 o
   0   9  16        2.46        1.02      1.05 o
   1   9  16        5.76        5.97      0.77 o
   2   9  16       88.35       97.68      1.80 o
  -2  10  16       14.41       15.97      1.19 o
  -1  10  16        3.78        2.49      0.93 o
   0  10  16       13.68       16.62      1.39 o
   1  10  16       23.74       20.79      1.25 o
  -1 -10  17        5.59        3.52      0.80 o
   0 -10  17       18.93       16.84      0.97 o
  -2  -9  17       35.52       37.20      1.11 o
  -1  -9  17        8.18        7.95      0.81 o
   0  -9  17       60.18       65.04      2.54 o
   1  -9  17       14.19       12.92      1.00 o
   2  -9  17       16.20       18.15      1.81 o
  -3  -8  17       23.80       19.66      0.96 o
  -2  -8  17        1.67        2.03      0.75 o
  -1  -8  17       60.82       60.54      1.63 o
   0  -8  17        0.88        0.58      0.90 o
   1  -8  17       18.11       20.97      1.80 o
   2  -8  17        3.89        4.19      0.95 o
  -3  -7  17        9.96        9.01      0.91 o
  -2  -7  17       12.35       11.23      1.12 o
  -1  -7  17       19.55       21.35      1.38 o
   0  -7  17       98.65       91.71      2.75 o
   1  -7  17       30.51       30.59      1.75 o
   2  -7  17       24.70       20.07      1.35 o
   3  -7  17       24.50       23.69      1.12 o
  -4  -6  17       33.51       33.67      2.56 o
  -3  -6  17        6.87        6.22      0.95 o
  -2  -6  17       85.28       94.29      2.18 o
  -1  -6  17        8.06        6.08      1.20 o
   0  -6  17        0.35       -0.30      0.89 o
   1  -6  17        4.16        4.53      1.03 o
   2  -6  17       37.70       34.38      1.58 o
   3  -6  17       41.78       42.17      1.61 o
  -4  -5  17       12.14       12.27      1.18 o
  -3  -5  17        8.59        8.11      0.88 o
  -2  -5  17       52.17       54.73      1.78 o
  -1  -5  17       45.70       40.99      2.41 o
   0  -5  17      146.73      149.24      3.52 o
   1  -5  17       97.47       98.16      2.57 o
   2  -5  17       52.58       53.19      1.97 o
   3  -5  17      141.24      133.31      2.85 o
   4  -5  17       17.35       18.15      1.72 o
  -4  -4  17       34.71       33.50      2.15 o
  -3  -4  17       37.18       44.50      1.60 o
  -2  -4  17       48.55       52.19      1.80 o
  -1  -4  17      351.34      359.59      4.50 o
   0  -4  17       46.24       45.26      1.83 o
   1  -4  17      137.06      127.39      2.88 o
   2  -4  17       55.49       56.72      2.02 o
   3  -4  17       70.38       66.21      3.39 o
   4  -4  17        1.96        1.31      0.80 o
  -5  -3  17       22.96       21.05      2.01 o
  -4  -3  17       75.78       75.69      2.50 o
  -3  -3  17       29.18       31.57      1.68 o
  -2  -3  17       55.74       55.84      2.06 o
  -1  -3  17      111.94      118.93      3.32 o
   0  -3  17        0.44        1.34      0.93 o
   1  -3  17       57.35       55.75      2.22 o
   2  -3  17       34.85       32.92      1.45 o
   3  -3  17       12.20       13.19      1.37 o
   4  -3  17        7.51        6.67      1.09 o
  -5  -2  17       16.40       16.23      1.99 o
  -4  -2  17       39.56       41.25      1.98 o
  -3  -2  17        7.55        7.57      1.33 o
  -2  -2  17      223.36      230.88      4.85 o
  -1  -2  17       14.86       14.95      1.24 o
   0  -2  17      258.97      256.72      3.67 o
   1  -2  17        6.37        6.78      0.87 o
   2  -2  17       95.74       93.70      2.18 o
   3  -2  17       19.85       19.55      1.60 o
   4  -2  17       10.19       10.67      1.00 o
  -5  -1  17       45.85       48.35      2.98 o
  -4  -1  17       82.03       84.07      2.78 o
  -3  -1  17        0.42        0.32      1.10 o
  -2  -1  17       22.55       22.14      1.69 o
  -1  -1  17      276.73      271.15      3.66 o
   0  -1  17      228.40      236.95      3.54 o
   1  -1  17        9.45       10.21      1.04 o
   2  -1  17       62.75       58.93      1.78 o
   3  -1  17      193.75      190.34      4.43 o
   4  -1  17        2.44        0.17      1.01 o
  -5   0  17        5.33        4.68      1.10 o
  -4   0  17       73.88       85.33      3.50 o
  -3   0  17       25.59       32.60      2.00 o
  -2   0  17       16.41       17.05      1.15 o
  -1   0  17       28.73       31.29      1.43 o
   0   0  17       51.22       50.53      2.20 o
   1   0  17       26.09       28.58      1.40 o
   2   0  17        0.27        0.19      0.79 o
   3   0  17        1.44        0.35      1.18 o
   4   0  17        0.09        0.03      0.93 o
  -5   1  17       43.27       41.34      1.76 o
  -4   1  17       81.10       88.41      2.75 o
  -3   1  17        0.84        1.52      0.91 o
  -2   1  17       14.98       12.36      1.22 o
  -1   1  17      245.08      235.11      3.48 o
   0   1  17      197.92      197.53      4.23 o
   1   1  17        5.07        4.63      0.83 o
   2   1  17       52.41       47.71      1.76 o
   3   1  17      186.61      186.08      6.36 o
   4   1  17        3.20        1.99      0.91 o
  -5   2  17       15.25       14.20      0.97 o
  -4   2  17       37.86       36.72      1.93 o
  -3   2  17        5.36        5.15      1.19 o
  -2   2  17      230.63      245.45      4.02 o
  -1   2  17       12.15       11.27      1.09 o
   0   2  17      266.77      262.76      3.22 o
   1   2  17        4.67        4.12      0.94 o
   2   2  17       95.52       94.19      2.28 o
   3   2  17       18.98       19.12      1.51 o
   4   2  17       11.16       12.45      1.03 o
  -5   3  17       22.05       19.25      1.26 o
  -4   3  17       79.48       82.66      2.36 o
  -3   3  17       26.89       26.82      1.47 o
  -2   3  17       68.33       67.28      2.74 o
  -1   3  17      119.00      127.00      2.80 o
   0   3  17        1.77        2.73      0.88 o
   1   3  17       43.97       44.56      2.08 o
   2   3  17       34.71       35.20      1.42 o
   3   3  17       11.39       11.02      1.05 o
   4   3  17        6.65        5.88      0.93 o
  -4   4  17       30.83       27.75      1.62 o
  -3   4  17       30.06       32.08      1.98 o
  -2   4  17       51.49       61.31      2.60 o
  -1   4  17      380.96      388.47      4.77 o
   0   4  17       44.82       43.73      1.82 o
   1   4  17      130.69      124.78      3.68 o
   2   4  17       51.46       49.64      1.85 o
   3   4  17       60.65       53.44      2.44 o
   4   4  17        1.24        0.75      0.99 o
  -4   5  17       12.11       12.22      1.37 o
  -3   5  17        8.45        7.00      1.24 o
  -2   5  17       49.74       53.94      2.04 o
  -1   5  17       44.72       36.82      1.70 o
   0   5  17      181.03      188.06      3.51 o
   1   5  17      100.68       99.07      2.52 o
   2   5  17       53.19       52.45      1.88 o
   3   5  17      139.92      140.96      3.57 o
   4   5  17       15.17       13.40      1.45 o
  -4   6  17       34.68       38.16      1.88 o
  -3   6  17        5.12        4.30      1.41 o
  -2   6  17       75.90       84.69      3.21 o
  -1   6  17        8.21        4.92      0.99 o
   0   6  17        0.09        0.39      0.88 o
   1   6  17        6.40        6.84      1.03 o
   2   6  17       38.07       35.92      1.56 o
   3   6  17       36.98       34.85      1.53 o
  -3   7  17       10.74       11.66      1.10 o
  -2   7  17       10.66        8.72      1.02 o
  -1   7  17       24.95       26.95      1.47 o
   0   7  17       99.89       98.22      2.90 o
   1   7  17       24.28       25.26      1.36 o
   2   7  17       25.74       20.71      1.18 o
   3   7  17       27.46       29.49      1.53 o
  -3   8  17       25.46       22.56      1.14 o
  -2   8  17        1.90        2.38      0.74 o
  -1   8  17       50.59       47.98      1.93 o
   0   8  17        1.36        0.83      1.13 o
   1   8  17       14.31       18.46      1.07 o
   2   8  17        6.18        7.40      0.67 o
  -2   9  17       39.42       42.45      1.66 o
  -1   9  17        7.79        6.36      1.15 o
   0   9  17       59.08       67.19      2.54 o
   1   9  17       14.59       13.61      0.86 o
  -1  10  17        6.48        4.78      0.83 o
   0  10  17       22.31       21.58      1.30 o
  -2  -9  18       21.17       22.86      1.28 o
  -1  -9  18       12.99       10.64      0.93 o
   0  -9  18       18.70       17.96      0.95 o
   1  -9  18       45.31       48.11      1.89 o
  -3  -8  18        0.14       -0.28      1.04 o
  -2  -8  18       65.01       66.62      1.67 o
  -1  -8  18       16.61       20.14      1.14 o
   0  -8  18       49.55       47.25      1.84 o
   1  -8  18        3.87        4.23      1.03 o
   2  -8  18       75.01       84.77      4.15 o
  -3  -7  18       91.19       94.07      2.20 o
  -2  -7  18        4.99        3.62      0.69 o
  -1  -7  18       15.89       11.59      1.10 o
   0  -7  18       15.27       12.31      1.26 o
   1  -7  18       37.79       35.38      1.71 o
   2  -7  18        6.69        5.59      0.87 o
  -4  -6  18        1.35        2.79      1.23 o
  -3  -6  18       39.82       37.54      1.43 o
  -2  -6  18        3.65        4.74      0.81 o
  -1  -6  18      228.14      219.37      4.01 o
   0  -6  18        1.93        2.15      1.01 o
   1  -6  18       23.34       23.97      1.37 o
   2  -6  18       12.07       12.14      1.02 o
   3  -6  18       50.94       52.17      2.80 o
  -4  -5  18       28.45       27.81      1.67 o
  -3  -5  18        1.61        1.18      0.81 o
  -2  -5  18       80.34       84.77      2.06 o
  -1  -5  18       51.48       47.42      1.86 o
   0  -5  18       37.18       38.28      1.99 o
   1  -5  18      121.61      122.50      2.74 o
   2  -5  18        2.17        3.05      0.87 o
   3  -5  18       55.69       51.62      2.76 o
  -4  -4  18       73.01       78.47      3.86 o
  -3  -4  18       10.19        7.90      1.05 o
  -2  -4  18        0.28        0.80      0.80 o
  -1  -4  18       22.71       26.47      1.50 o
   0  -4  18       54.40       60.34      2.76 o
   1  -4  18       87.20       86.03      2.40 o
   2  -4  18       13.35       14.37      1.39 o
   3  -4  18        3.31        3.40      0.90 o
  -4  -3  18       18.11       15.45      1.24 o
  -3  -3  18       75.83       78.86      2.31 o
  -2  -3  18      141.83      141.39      3.01 o
  -1  -3  18       72.12       83.98      2.79 o
   0  -3  18       23.54       20.68      1.36 o
   1  -3  18      155.77      161.88      3.11 o
   2  -3  18        9.32        8.43      1.26 o
   3  -3  18       29.44       31.62      2.19 o
   4  -3  18        1.26        1.74      0.88 o
  -5  -2  18        1.10        1.38      1.22 o
  -4  -2  18        0.85        0.65      0.88 o
  -3  -2  18       12.17       12.89      1.25 o
  -2  -2  18        5.57        6.81      1.13 o
  -1  -2  18      538.37      583.98      5.69 o
   0  -2  18       17.59       14.67      1.22 o
   1  -2  18      260.55      270.12      3.92 o
   2  -2  18       12.47       12.34      1.08 o
   3  -2  18        2.60        2.90      1.03 o
   4  -2  18        5.97        4.97      0.85 o
  -5  -1  18       22.34       18.56      2.01 o
  -4  -1  18       74.15       76.63      2.50 o
  -3  -1  18       24.88       25.94      1.75 o
  -2  -1  18      247.85      242.62      4.94 o
  -1  -1  18       67.33       55.84      1.92 o
   0  -1  18      118.83      110.26      2.60 o
   1  -1  18        7.06        7.25      1.10 o
   2  -1  18       14.83       13.86      1.05 o
   3  -1  18       84.48       78.85      2.45 o
   4  -1  18       10.46        8.19      1.06 o
  -5   0  18        3.97        5.52      1.48 o
  -4   0  18        0.20       -0.19      1.30 o
  -3   0  18        1.78        2.17      1.13 o
  -2   0  18        3.12        2.17      1.06 o
  -1   0  18       38.21       37.18      1.66 o
   0   0  18      379.66      403.03      4.64 o
   1   0  18        6.41        6.19      1.07 o
   2   0  18      199.56      203.38      3.80 o
   3   0  18        2.57        1.72      1.06 o
   4   0  18        1.78        1.02      0.76 o
  -4   1  18       73.04       78.52      3.23 o
  -3   1  18       25.94       26.22      1.35 o
  -2   1  18      231.68      234.91      3.82 o
  -1   1  18       60.15       49.69      1.84 o
   0   1  18      119.43      114.12      2.61 o
   1   1  18       11.71       10.88      1.13 o
   2   1  18       11.77       11.20      1.10 o
   3   1  18       78.73       73.31      2.98 o
   4   1  18        9.63        8.54      0.72 o
  -4   2  18        0.79        0.90      0.83 o
  -3   2  18        5.78        6.31      1.07 o
  -2   2  18        6.22        6.84      1.14 o
  -1   2  18      503.99      526.39      5.37 o
   0   2  18       16.99       15.66      1.23 o
   1   2  18      285.77      297.82      4.93 o
   2   2  18       11.28        9.53      0.98 o
   3   2  18        2.81        2.97      0.97 o
   4   2  18        7.07        5.69      0.81 o
  -4   3  18       15.85       15.13      1.28 o
  -3   3  18       88.82       97.34      3.01 o
  -2   3  18      145.15      143.11      3.14 o
  -1   3  18       61.86       69.14      2.52 o
   0   3  18       16.71       13.56      1.17 o
   1   3  18      145.97      156.54      3.60 o
   2   3  18        7.87        9.09      1.25 o
   3   3  18       31.53       32.42      1.38 o
   4   3  18        1.20        0.33      1.04 o
  -4   4  18       67.93       70.34      1.82 o
  -3   4  18        9.06        6.50      1.15 o
  -2   4  18        2.78        3.30      0.99 o
  -1   4  18       25.85       27.76      1.52 o
   0   4  18       65.63       71.61      2.20 o
   1   4  18       85.31       86.28      2.40 o
   2   4  18       11.10       10.61      1.04 o
   3   4  18        1.76        2.09      0.81 o
  -4   5  18       32.21       30.95      1.36 o
  -3   5  18        1.60        0.60      1.27 o
  -2   5  18       84.51       88.03      5.17 o
  -1   5  18       43.27       39.68      1.74 o
   0   5  18       42.34       41.20      1.74 o
   1   5  18      130.99      128.47      3.33 o
   2   5  18        3.34        5.45      0.79 o
   3   5  18       50.65       50.00      1.78 o
  -4   6  18        1.47        3.77      0.80 o
  -3   6  18       43.98       42.35      2.15 o
  -2   6  18        3.64        4.35      0.86 o
  -1   6  18      218.71      209.70      3.50 o
   0   6  18        3.89        4.36      0.86 o
   1   6  18       29.63       28.39      1.68 o
   2   6  18       11.26       12.19      1.02 o
   3   6  18       51.99       49.86      2.42 o
  -3   7  18       86.06       96.79      2.86 o
  -2   7  18        6.32        4.76      0.78 o
  -1   7  18       18.48       15.38      1.12 o
   0   7  18       10.33        7.75      1.09 o
   1   7  18       36.77       34.22      1.66 o
   2   7  18        5.56        4.29      0.66 o
  -3   8  18        0.04        0.08      1.06 o
  -2   8  18       58.58       56.31      1.55 o
  -1   8  18       14.91       18.03      1.25 o
   0   8  18       48.13       46.85      2.30 o
   1   8  18        2.98        3.07      0.81 o
   2   8  18       76.18       83.28      1.59 o
  -1   9  18       12.96       11.22      1.18 o
   0   9  18       19.55       19.05      1.44 o
   1   9  18       49.98       52.14      1.53 o
  -1  -9  19       11.40       13.77      1.34 o
   0  -9  19        0.18       -0.10      0.75 o
  -2  -8  19        1.57        0.63      0.68 o
  -1  -8  19        3.24        4.20      0.73 o
   0  -8  19        7.92        8.28      0.80 o
   1  -8  19       31.37       29.30      1.70 o
  -3  -7  19       13.45       14.58      0.96 o
  -2  -7  19        3.45        3.28      0.76 o
  -1  -7  19       27.17       29.05      1.38 o
   0  -7  19       12.82       11.76      1.52 o
   1  -7  19        4.81        3.80      0.89 o
   2  -7  19       32.23       36.63      1.35 o
  -3  -6  19        2.11        3.52      0.81 o
  -2  -6  19        1.38        0.82      0.76 o
  -1  -6  19        2.54        2.93      0.84 o
   0  -6  19       19.42       12.70      1.30 o
   1  -6  19        7.69        7.56      0.92 o
   2  -6  19        0.88        0.13      0.66 o
  -4  -5  19       12.75       15.02      1.23 o
  -3  -5  19        0.71       -0.32      0.85 o
  -2  -5  19       50.40       53.83      1.64 o
  -1  -5  19      102.41      102.50      2.22 o
   0  -5  19        9.91       10.31      1.24 o
   1  -5  19        8.43        7.22      1.00 o
   2  -5  19       40.76       39.43      1.51 o
   3  -5  19        4.70        3.01      0.87 o
  -4  -4  19       19.14       19.72      1.50 o
  -3  -4  19       25.54       25.71      1.33 o
  -2  -4  19       19.84       16.94      1.14 o
  -1  -4  19       62.14       70.12      2.16 o
   0  -4  19       15.09       17.08      1.25 o
   1  -4  19      185.85      189.63      3.46 o
   2  -4  19       23.72       24.81      1.35 o
   3  -4  19       14.89       15.94      1.59 o
  -4  -3  19       12.62       12.85      0.91 o
  -3  -3  19       16.53       11.97      1.15 o
  -2  -3  19      103.21      102.71      2.59 o
  -1  -3  19      136.78      143.30      3.52 o
   0  -3  19       34.79       33.04      1.64 o
   1  -3  19      295.28      303.32      4.07 o
   2  -3  19       44.22       47.71      3.25 o
   3  -3  19        4.98        4.59      0.91 o
  -4  -2  19       94.63      104.43      2.34 o
  -3  -2  19       18.73       19.39      1.39 o
  -2  -2  19      667.89      684.54      6.15 o
  -1  -2  19       45.02       46.12      1.86 o
   0  -2  19      182.18      187.36      3.33 o
   1  -2  19       38.29       39.35      1.69 o
   2  -2  19        2.18        2.89      1.00 o
   3  -2  19        2.95        2.16      1.07 o
   4  -2  19        0.29        0.24      0.87 o
  -4  -1  19       39.69       41.28      1.82 o
  -3  -1  19       78.56       79.54      2.26 o
  -2  -1  19       16.61       18.57      1.32 o
  -1  -1  19      128.56      132.11      2.85 o
   0  -1  19       99.54       92.06      2.45 o
   1  -1  19      206.50      211.35      5.40 o
   2  -1  19        3.53        3.60      1.05 o
   3  -1  19       27.24       24.73      2.18 o
   4  -1  19       10.76        7.71      0.93 o
  -4   0  19       15.47       17.60      1.69 o
  -3   0  19        9.97        8.51      1.22 o
  -2   0  19        2.41        1.83      0.89 o
  -1   0  19       61.89       52.22      2.20 o
   0   0  19        0.88        0.13      0.93 o
   1   0  19      908.00      975.82      9.51 o
   2   0  19       10.37       10.45      0.99 o
   3   0  19       15.78       17.98      1.34 o
   4   0  19        1.55        1.69      0.69 o
  -4   1  19       43.53       45.53      2.65 o
  -3   1  19       85.62       87.03      2.80 o
  -2   1  19       22.62       25.56      1.45 o
  -1   1  19      145.82      153.55      3.02 o
   0   1  19       97.43       92.55      2.92 o
   1   1  19      197.30      207.95      3.81 o
   2   1  19        3.46        3.14      0.91 o
   3   1  19       24.65       21.83      1.45 o
   4   1  19       12.65       10.40      1.46 o
  -4   2  19       90.08       95.75      2.40 o
  -3   2  19       16.81       17.87      1.25 o
  -2   2  19      665.34      677.50     10.20 o
  -1   2  19       48.18       51.20      1.88 o
   0   2  19      189.08      192.46      3.38 o
   1   2  19       34.65       36.71      2.00 o
   2   2  19        5.73        5.64      0.94 o
   3   2  19        2.71        1.92      0.88 o
  -4   3  19       15.22       14.59      1.16 o
  -3   3  19       14.52       10.82      1.12 o
  -2   3  19       90.27       92.33      2.49 o
  -1   3  19      142.18      145.82      3.52 o
   0   3  19       33.79       29.77      2.04 o
   1   3  19      290.20      306.00      6.52 o
   2   3  19       46.41       50.35      2.67 o
   3   3  19        3.52        3.50      0.76 o
  -4   4  19       19.07       20.81      0.99 o
  -3   4  19       20.53       19.50      1.26 o
  -2   4  19       16.95       16.85      1.52 o
  -1   4  19       57.33       64.94      2.44 o
   0   4  19       16.83       19.77      1.36 o
   1   4  19      193.95      202.75      3.51 o
   2   4  19       23.22       25.61      1.57 o
   3   4  19       15.27       18.10      2.02 o
  -4   5  19       14.50       14.65      0.89 o
  -3   5  19        0.39       -0.30      0.86 o
  -2   5  19       53.52       57.05      4.17 o
  -1   5  19      111.08      108.56      2.84 o
   0   5  19        5.24        4.38      0.90 o
   1   5  19        8.06        7.52      1.21 o
   2   5  19       42.17       42.44      1.58 o
   3   5  19        4.56        3.30      0.91 o
  -3   6  19        3.04        4.54      1.11 o
  -2   6  19        4.27        4.08      0.84 o
  -1   6  19        3.07        4.57      0.85 o
   0   6  19       13.33        7.78      0.93 o
   1   6  19        6.60        6.74      1.04 o
   2   6  19        0.37        0.16      0.68 o
   3   6  19       24.36       26.55      1.93 o
  -3   7  19       13.96       16.85      1.25 o
  -2   7  19        4.40        3.48      0.70 o
  -1   7  19       24.52       28.28      1.32 o
   0   7  19       13.59       12.72      1.20 o
   1   7  19        7.32        5.31      1.18 o
   2   7  19       33.45       38.80      1.45 o
  -2   8  19        1.49        0.89      0.61 o
  -1   8  19        6.29        7.64      1.17 o
   0   8  19        8.08        9.02      1.23 o
   1   8  19       32.88       33.00      1.36 o
  -1   9  19       12.09       13.74      1.08 o
   0   9  19        1.04        2.08      0.74 o
  -1  -8  20        9.59       10.62      0.74 o
   0  -8  20        6.85        5.10      0.76 o
   1  -8  20        5.77        6.57      0.88 o
  -2  -7  20       45.92       44.03      1.31 o
  -1  -7  20       44.98       49.97      1.80 o
   0  -7  20        7.68        8.65      1.93 o
   1  -7  20       13.83       17.43      1.09 o
  -3  -6  20        8.90        9.91      1.11 o
  -2  -6  20        0.46        1.22      0.71 o
  -1  -6  20       67.97       68.09      1.89 o
   0  -6  20        0.91        0.83      0.89 o
   1  -6  20       12.20       11.78      0.94 o
   2  -6  20        0.21        0.44      0.73 o
  -3  -5  20       15.15       11.24      1.04 o
  -2  -5  20        8.59        7.99      0.83 o
  -1  -5  20       15.87       18.37      1.22 o
   0  -5  20        0.31       -0.08      1.00 o
   1  -5  20        4.82        6.95      0.90 o
   2  -5  20        4.50        4.23      0.87 o
   3  -5  20       17.80       19.32      1.68 o
  -4  -4  20        8.55        8.84      1.37 o
  -3  -4  20        4.90        2.55      0.80 o
  -2  -4  20      279.11      285.01      6.14 o
  -1  -4  20        2.23        1.93      1.04 o
   0  -4  20       34.73       32.63      1.57 o
   1  -4  20        8.99        7.56      1.22 o
   2  -4  20       52.46       51.32      2.11 o
   3  -4  20       11.10        9.26      0.93 o
  -4  -3  20       24.81       22.49      1.36 o
  -3  -3  20      115.96      111.39      2.76 o
  -2  -3  20       79.14       78.18      3.98 o
  -1  -3  20      235.96      240.37      4.42 o
   0  -3  20      131.39      132.71      3.35 o
   1  -3  20       83.65       77.23      2.18 o
   2  -3  20       56.69       57.99      2.13 o
   3  -3  20        3.48        3.65      0.65 o
  -4  -2  20        3.20        0.44      0.80 o
  -3  -2  20       94.63      101.88      4.93 o
  -2  -2  20       29.07       30.21      1.89 o
  -1  -2  20       42.62       47.43      1.87 o
   0  -2  20       42.55       43.68      1.79 o
   1  -2  20        2.36        3.20      0.91 o
   2  -2  20        6.00        5.84      1.15 o
   3  -2  20       87.83       94.98      2.29 o
  -4  -1  20       42.19       43.27      1.62 o
  -3  -1  20       35.03       38.92      1.62 o
  -2  -1  20       24.92       25.56      1.40 o
  -1  -1  20       14.06       14.22      1.23 o
   0  -1  20      146.32      155.77      3.09 o
   1  -1  20       98.28      103.72      2.54 o
   2  -1  20       19.74       19.49      1.26 o
   3  -1  20        8.91        8.53      0.98 o
  -4   0  20       68.02       63.44      1.94 o
  -3   0  20        0.37        0.27      0.85 o
  -2   0  20        0.27       -0.27      0.87 o
  -1   0  20       23.51       19.92      1.40 o
   0   0  20       96.45      108.77      2.60 o
   1   0  20       18.07       18.62      1.35 o
   2   0  20        8.11        7.96      1.03 o
   3   0  20        2.37        2.22      1.12 o
  -4   1  20       47.47       48.39      1.66 o
  -3   1  20       40.26       40.57      1.58 o
  -2   1  20       32.50       32.32      1.57 o
  -1   1  20       21.00       20.84      1.38 o
   0   1  20      134.64      144.60      3.52 o
   1   1  20       80.44       84.73      2.36 o
   2   1  20       21.04       21.81      1.52 o
   3   1  20        7.59        7.06      1.22 o
  -4   2  20        2.63        1.06      0.98 o
  -3   2  20       94.76      100.76      3.39 o
  -2   2  20       28.50       28.58      1.53 o
  -1   2  20       49.59       52.90      2.07 o
   0   2  20       42.52       46.26      1.87 o
   1   2  20        2.80        5.54      1.00 o
   2   2  20        4.90        4.82      1.07 o
   3   2  20       86.19       93.15      3.18 o
  -4   3  20       23.71       20.89      1.11 o
  -3   3  20      105.63      104.49      2.81 o
  -2   3  20       71.17       66.58      2.08 o
  -1   3  20      241.22      230.00      4.28 o
   0   3  20      141.11      138.59      2.88 o
   1   3  20       84.09       80.00      2.28 o
   2   3  20       52.15       51.43      2.77 o
   3   3  20        3.41        4.13      0.98 o
  -4   4  20        7.58        7.63      1.19 o
  -3   4  20        3.61        2.22      0.75 o
  -2   4  20      253.44      261.05      4.57 o
  -1   4  20        1.52        1.83      1.01 o
   0   4  20       33.15       30.85      1.50 o
   1   4  20       10.80        9.94      1.08 o
   2   4  20       53.34       55.19      1.70 o
   3   4  20        9.11        9.22      1.11 o
  -3   5  20       14.55       10.24      0.98 o
  -2   5  20        6.40        5.26      1.37 o
  -1   5  20       22.47       22.91      1.30 o
   0   5  20        0.01        0.03      0.82 o
   1   5  20        9.32       14.06      1.33 o
   2   5  20        4.34        4.19      0.72 o
   3   5  20       19.76       22.17      1.82 o
  -3   6  20        6.89        6.09      1.02 o
  -2   6  20        0.40        1.57      1.03 o
  -1   6  20       60.17       62.67      1.84 o
   0   6  20        1.69        1.59      0.74 o
   1   6  20       13.52       14.67      1.15 o
   2   6  20        0.15       -0.20      0.71 o
  -2   7  20       44.31       39.54      3.04 o
  -1   7  20       40.95       45.37      1.44 o
   0   7  20        6.28        5.87      0.93 o
   1   7  20       15.05       17.66      1.16 o
   2   7  20       19.72       21.63      1.77 o
  -1   8  20       11.76       13.20      1.18 o
   0   8  20        6.67        6.41      0.93 o
   1   8  20        4.56        4.60      0.67 o
  -2  -7  21       53.85       57.34      2.89 o
  -1  -7  21       22.04       24.44      2.58 o
   0  -7  21        1.61        2.50      0.71 o
   1  -7  21        5.24        5.59      0.84 o
  -2  -6  21       53.44       49.40      1.65 o
  -1  -6  21        2.02        1.79      0.81 o
   0  -6  21       82.50       80.14      1.87 o
   1  -6  21        3.57        3.78      0.66 o
  -3  -5  21       25.97       27.90      1.59 o
  -2  -5  21       14.72       16.99      1.33 o
  -1  -5  21       14.97       14.56      1.06 o
   0  -5  21       26.02       27.89      1.56 o
   1  -5  21        5.61        5.77      0.79 o
   2  -5  21        0.69        0.41      0.72 o
  -3  -4  21       32.05       29.10      1.29 o
  -2  -4  21        0.98        1.71      0.80 o
  -1  -4  21       53.82       59.15      2.23 o
   0  -4  21        0.26        0.26      0.80 o
   1  -4  21       49.94       56.07      2.08 o
   2  -4  21        8.70        8.88      1.28 o
  -3  -3  21       16.86       17.16      1.31 o
  -2  -3  21      169.65      181.74      3.62 o
  -1  -3  21       14.81       13.94      1.39 o
   0  -3  21       14.84       14.32      1.44 o
   1  -3  21       11.00        8.90      1.19 o
   2  -3  21        0.47        0.95      0.85 o
   3  -3  21        3.49        1.42      0.66 o
  -4  -2  21       28.19       27.77      1.38 o
  -3  -2  21        3.23        3.86      0.82 o
  -2  -2  21       18.25       19.45      1.79 o
  -1  -2  21       32.18       30.19      1.86 o
   0  -2  21      245.95      263.88      4.50 o
   1  -2  21        6.21        8.40      1.00 o
   2  -2  21       55.28       59.12      2.06 o
   3  -2  21        1.51        1.58      0.57 o
  -4  -1  21       27.31       31.30      1.29 o
  -3  -1  21        4.43        5.39      0.83 o
  -2  -1  21       43.17       48.42      2.62 o
  -1  -1  21       36.63       39.21      1.99 o
   0  -1  21       15.27       18.47      1.31 o
   1  -1  21       22.08       22.65      1.32 o
   2  -1  21        8.91        9.07      0.96 o
   3  -1  21        8.72        8.48      1.12 o
  -4   0  21       26.23       29.74      1.25 o
  -3   0  21        1.24        1.00      1.20 o
  -2   0  21       18.20       20.99      2.09 o
  -1   0  21       74.16       75.51      2.19 o
   0   0  21        1.10        1.54      0.92 o
   1   0  21      274.76      293.08      3.96 o
   2   0  21        0.01        0.20      0.73 o
   3   0  21        0.11        0.77      1.01 o
  -4   1  21       30.83       38.91      1.71 o
  -3   1  21        2.66        2.01      1.21 o
  -2   1  21       44.93       51.22      1.79 o
  -1   1  21       32.66       33.98      1.59 o
   0   1  21       15.72       19.07      1.60 o
   1   1  21       22.33       24.95      1.41 o
   2   1  21        7.30        8.19      1.13 o
   3   1  21        8.06       10.20      1.62 o
  -4   2  21       26.26       25.32      1.55 o
  -3   2  21        4.30        5.21      0.80 o
  -2   2  21       24.25       25.24      1.36 o
  -1   2  21       30.61       29.78      1.78 o
   0   2  21      264.45      282.36      4.28 o
   1   2  21        5.74        6.72      0.99 o
   2   2  21       63.24       67.24      2.16 o
   3   2  21        1.49        1.63      0.77 o
  -3   3  21       20.29       20.14      1.10 o
  -2   3  21      181.51      187.39      3.13 o
  -1   3  21       12.58        9.14      1.62 o
   0   3  21       14.44       14.47      1.41 o
   1   3  21       13.25       12.02      1.10 o
   2   3  21        0.77        1.28      0.86 o
   3   3  21        4.83        4.29      0.80 o
  -3   4  21       33.64       29.98      1.18 o
  -2   4  21        1.38        2.37      1.19 o
  -1   4  21       56.44       57.51      2.73 o
   0   4  21        0.06        1.02      0.78 o
   1   4  21       62.55       70.08      1.94 o
   2   4  21        9.12       10.17      1.00 o
  -3   5  21       26.73       27.78      1.53 o
  -2   5  21       11.74       13.53      1.99 o
  -1   5  21       16.23       15.76      1.26 o
   0   5  21       24.23       25.65      1.30 o
   1   5  21        5.59        5.83      0.77 o
   2   5  21        1.08        0.03      0.62 o
  -2   6  21       52.26       46.77      3.09 o
  -1   6  21        1.36        0.21      0.68 o
   0   6  21       80.04       73.72      1.78 o
   1   6  21        3.95        3.85      0.66 o
   2   6  21       19.08       18.88      1.26 o
  -2   7  21       56.23       56.73      3.84 o
  -1   7  21       24.17       23.47      1.01 o
   0   7  21        1.30        1.57      0.72 o
   1   7  21        5.36        5.99      0.72 o
  -1  -7  22        8.53        8.62      1.34 o
   0  -7  22       11.37       11.64      1.44 o
  -2  -6  22        0.11        0.99      0.78 o
  -1  -6  22        1.59        1.06      0.75 o
   0  -6  22        7.28        6.20      0.69 o
   1  -6  22        2.08        3.45      1.15 o
  -2  -5  22       39.22       41.26      1.89 o
  -1  -5  22       39.45       43.17      1.72 o
   0  -5  22        2.13        3.30      0.82 o
   1  -5  22        5.77        5.40      0.95 o
   2  -5  22        0.55        1.18      0.96 o
  -3  -4  22        5.75        6.86      0.98 o
  -2  -4  22        7.75        6.75      1.02 o
  -1  -4  22        1.30        0.92      0.89 o
   0  -4  22       89.07      101.93      2.72 o
   1  -4  22        0.36       -0.27      0.79 o
   2  -4  22       64.85       62.03      3.21 o
  -3  -3  22        0.90        1.09      0.63 o
  -2  -3  22        1.88        1.64      0.84 o
  -1  -3  22       20.04       18.85      1.43 o
   0  -3  22       12.68       10.65      1.19 o
   1  -3  22       16.75       14.82      1.23 o
   2  -3  22       77.86       80.74      2.04 o
  -3  -2  22       16.76       18.01      1.64 o
  -2  -2  22       12.93       12.27      1.19 o
  -1  -2  22       23.16       18.93      1.48 o
   0  -2  22        0.08       -0.34      0.97 o
   1  -2  22       84.68       82.22      2.41 o
   2  -2  22        7.27        6.94      0.91 o
  -3  -1  22       18.16       17.92      1.21 o
  -2  -1  22       49.73       52.84      2.52 o
  -1  -1  22      103.71      101.91      2.84 o
   0  -1  22       33.55       32.75      1.53 o
   1  -1  22        2.90        2.56      0.92 o
   2  -1  22       11.77        9.21      1.05 o
   3  -1  22        7.58        5.14      1.24 o
  -3   0  22        7.03        7.90      1.20 o
  -2   0  22       25.50       29.08      1.91 o
  -1   0  22       65.33       72.00      2.10 o
   0   0  22       55.44       43.06      2.03 o
   1   0  22        6.91        6.70      0.91 o
   2   0  22        6.11        9.34      1.02 o
   3   0  22        0.78        1.92      1.09 o
  -3   1  22       17.84       17.50      1.53 o
  -2   1  22       43.32       44.41      1.61 o
  -1   1  22       90.83       89.50      2.26 o
   0   1  22       27.58       28.96      1.78 o
   1   1  22        2.79        3.48      0.84 o
   2   1  22        9.62        7.34      0.96 o
   3   1  22        7.75        8.80      1.43 o
  -3   2  22       13.89       13.75      1.28 o
  -2   2  22       11.98        9.92      0.95 o
  -1   2  22       24.42       20.83      1.50 o
   0   2  22        0.08        0.17      0.95 o
   1   2  22       88.11       86.43      2.49 o
   2   2  22        6.78        5.92      0.75 o
  -3   3  22        0.13        0.03      0.59 o
  -2   3  22        0.58        0.44      0.72 o
  -1   3  22       17.86       14.98      1.68 o
   0   3  22        7.28        5.49      1.04 o
   1   3  22       17.08       16.41      1.07 o
   2   3  22       74.84       76.25      2.40 o
  -3   4  22        6.94        8.07      0.98 o
  -2   4  22        8.40        8.20      1.24 o
  -1   4  22        1.44        0.84      1.33 o
   0   4  22       82.27       98.78      2.55 o
   1   4  22        0.68        0.31      0.69 o
   2   4  22       61.93       55.55      1.64 o
  -2   5  22       40.65       42.60      2.00 o
  -1   5  22       43.45       48.27      1.75 o
   0   5  22        2.81        5.15      0.75 o
   1   5  22        8.01        9.14      0.92 o
   2   5  22        0.44       -0.23      0.97 o
  -2   6  22        0.21        1.78      1.40 o
  -1   6  22        1.01        1.30      0.78 o
   0   6  22        6.81        7.57      0.84 o
   1   6  22        1.47        2.20      0.77 o
   0   7  22       11.75       11.02      1.39 o
  -1  -6  23       11.51       15.69      1.56 o
   0  -6  23       19.66       15.84      1.63 o
  -2  -5  23       25.20       21.07      1.30 o
  -1  -5  23        7.90        7.04      0.82 o
   0  -5  23        8.08        9.71      1.20 o
   1  -5  23       14.48       17.12      1.76 o
  -2  -4  23        0.90        0.51      0.71 o
  -1  -4  23      184.06      183.97      3.60 o
   0  -4  23        1.19        0.35      0.79 o
   1  -4  23        6.24        7.58      0.82 o
  -3  -3  23       16.24       19.23      1.74 o
  -2  -3  23       45.84       45.58      1.63 o
  -1  -3  23       20.37       14.94      1.72 o
   0  -3  23       32.51       29.84      1.52 o
   1  -3  23       47.07       44.55      2.10 o
   2  -3  23       11.27       12.96      1.11 o
  -3  -2  23        5.48        6.55      1.04 o
  -2  -2  23       16.30       13.93      1.47 o
  -1  -2  23        1.42        0.89      0.86 o
   0  -2  23       50.58       53.84      1.92 o
   1  -2  23       23.32       22.41      1.29 o
   2  -2  23      117.62      127.07      2.32 o
  -3  -1  23       24.64       28.95      1.59 o
  -2  -1  23        5.72        2.94      1.09 o
  -1  -1  23       82.68       86.34      2.44 o
   0  -1  23       82.10       84.01      2.61 o
   1  -1  23       20.22       19.90      1.30 o
   2  -1  23        6.25        5.56      0.82 o
  -3   0  23       13.87       11.66      1.23 o
  -2   0  23        1.56        1.27      0.85 o
  -1   0  23      405.37      446.58      5.36 o
   0   0  23        8.60        8.13      1.10 o
   1   0  23        1.01        2.40      0.89 o
   2   0  23        0.00        0.20      0.91 o
  -3   1  23       23.53       25.64      1.55 o
  -2   1  23        5.27        2.92      0.78 o
  -1   1  23       81.41       84.62      2.21 o
   0   1  23       79.76       86.45      2.52 o
   1   1  23       19.42       19.14      1.29 o
   2   1  23        6.40        5.39      0.77 o
  -3   2  23        6.09        8.06      0.98 o
  -2   2  23       11.58        9.87      0.89 o
  -1   2  23        1.51        0.67      0.90 o
   0   2  23       54.69       60.55      2.62 o
   1   2  23       23.95       23.19      1.31 o
   2   2  23      116.03      118.43      5.87 o
  -2   3  23       42.90       44.26      1.62 o
  -1   3  23       21.73       19.57      1.73 o
   0   3  23       31.96       30.80      1.49 o
   1   3  23       51.31       48.60      1.70 o
   2   3  23       12.12       12.13      1.08 o
  -2   4  23        1.03        2.07      0.99 o
  -1   4  23      174.72      180.76      3.93 o
   0   4  23        1.20        1.06      0.74 o
   1   4  23        8.71       11.50      0.90 o
  -2   5  23       27.38       24.81      1.40 o
  -1   5  23        6.80        5.02      1.00 o
   0   5  23        6.30        8.19      0.90 o
   1   5  23       16.23       19.32      1.22 o
  -1   6  23       12.38       14.54      1.64 o
  -2  -4  24       58.96       57.23      2.53 o
  -1  -4  24        6.47        7.32      1.00 o
   0  -4  24        9.03        7.60      0.97 o
   1  -4  24        2.27        1.46      1.06 o
  -2  -3  24       20.73       20.06      1.35 o
  -1  -3  24       38.81       37.13      3.17 o
   0  -3  24        1.54        2.06      0.72 o
   1  -3  24       40.88       38.71      1.70 o
  -2  -2  24        4.59        6.33      1.06 o
  -1  -2  24       50.38       54.37      1.75 o
   0  -2  24        1.95        1.90      0.77 o
   1  -2  24       58.27       53.60      2.15 o
  -2  -1  24       28.59       34.59      1.81 o
  -1  -1  24       35.36       32.26      1.49 o
   0  -1  24       17.35       18.18      1.20 o
   1  -1  24       18.76       18.52      1.08 o
  -2   0  24       65.94       60.11      1.76 o
  -1   0  24       11.03        8.51      0.85 o
   0   0  24      155.71      153.04      2.91 o
   1   0  24        3.31        3.16      0.74 o
  -2   1  24       31.03       32.74      1.14 o
  -1   1  24       40.99       39.54      2.07 o
   0   1  24       19.09       22.48      1.28 o
   1   1  24       20.43       20.68      1.14 o
  -2   2  24        5.44        5.90      0.69 o
  -1   2  24       49.51       55.04      1.82 o
   0   2  24        2.05        1.56      0.97 o
   1   2  24       59.61       51.78      1.60 o
  -2   3  24       23.55       21.92      1.67 o
  -1   3  24       39.57       40.96      1.93 o
   0   3  24        0.64        0.92      0.90 o
   1   3  24       38.14       35.40      1.59 o
  -2   4  24       56.22       60.40      2.69 o
  -1   4  24        6.42        7.30      1.08 o
   0   4  24       11.64        8.30      0.83 o
  -1  -3  25       17.26       14.97      1.12 o
   0  -3  25       15.86       12.75      1.51 o
  -1  -2  25        0.37        0.68      0.77 o
   0  -2  25       48.88       54.93      1.94 o
  -2  -1  25        7.17       10.71      1.49 o
  -1  -1  25        1.82        1.74      0.66 o
   0  -1  25        5.07        5.29      0.96 o
   1  -1  25        6.89        6.29      1.19 o
  -2   0  25        2.97        3.07      1.16 o
  -1   0  25       16.10       16.06      1.27 o
   0   0  25        0.33        0.39      0.68 o
   1   0  25        0.21        0.28      1.03 o
  -1   1  25        1.14        1.63      0.72 o
   0   1  25        5.17        5.60      0.84 o
   1   1  25        8.32        7.47      0.91 o
  -1   2  25        0.47        1.39      0.83 o
   0   2  25       43.67       51.16      2.90 o
  -1   3  25       15.60       14.44      1.17 o
   0   3  25       13.89       11.25      1.04 o
 
